# Supplementary material for: Multi-omics single-cell analysis reveals key regulators of HIV-1 persistence and aberrant host immune responses in early infection
Source: eLife. 2025 Aug 21;14:RP104856. doi: 10.7554/eLife.104856 (PMC12370253; doi:10.7554/eLife.104856)
Supplement: Supplementary file 2. [file elife-104856-supp2.csv]

	p_val	avg_log2FC	pct.1	pct.2	p_val_adj
chr18-68467809-68468286	2.85E-05	0.400709623	0.25	0.01	1
chr12-53197643-53199125	0.000140292	0.524203361	0.333	0.088	1
chr7-5174275-5174823	0.000180459	0.400709623	0.167	0.01	1
chr1-11059435-11060483	0.000190348	0.52720791	0.583	0.441	1
chr17-68511506-68512993	0.000258364	0.499524255	0.667	0.434	1
chr16-1152079-1153257	0.000259231	0.631174287	0.583	0.249	1
chr6-111818370-111818901	0.000333874	0.302127166	0.167	0.012	1
chr19-10543272-10544267	0.000442819	0.518534447	0.75	0.281	1
chr11-117063123-117063539	0.000462678	0.305408506	0.167	0.012	1
chr16-30551281-30552178	0.000492107	0.468936055	0.417	0.121	1
chr9-131530633-131531648	0.000498339	0.46123265	0.417	0.25	1
chr6-157220955-157221745	0.000511691	0.494332832	0.417	0.106	1
chr9-137589571-137591096	0.000528373	0.445338767	0.667	0.428	1
chr19-45152253-45153845	0.000533183	0.513228814	0.25	0.134	1
chr12-122880792-122881025	0.000573713	0.294499606	0.25	0.018	1
chr9-129802673-129803805	0.000618786	0.447710734	0.667	0.326	1
chr22-40519003-40519913	0.00062574	0.390648791	0.333	0.074	1
chr11-70269849-70271292	0.000647862	0.442666614	0.75	0.459	1
chr15-60528112-60529052	0.00067272	0.360159032	0.333	0.036	1
chr5-141968559-141969649	0.000673977	-0.840902935	0	0.472	1
chr10-33248364-33249425	0.000684968	0.520184709	0.5	0.09	1
chr5-180688822-180690141	0.000761156	0.52417821	0.333	0.129	1
chr19-17932299-17933272	0.000829521	0.430499148	0.583	0.393	1
chr17-39769838-39770587	0.000972787	0.420277504	0.5	0.106	1
chr11-96199377-96199874	0.001005065	0.297219108	0.167	0.016	1
chr22-29580223-29581423	0.001011034	0.423875249	0.583	0.269	1
chr17-19768045-19768361	0.001050365	0.29232769	0.25	0.019	1
chr14-45252501-45253690	0.001092521	-0.800137268	0	0.445	1
chr8-27500148-27500765	0.00111194	0.287452801	0.25	0.024	1
chr7-140696221-140697556	0.001200732	-0.815638361	0	0.445	1
chr5-139470616-139471164	0.00124774	0.350064642	0.333	0.041	1
chr17-76752675-76753899	0.001280494	0.522039761	0.583	0.241	1
chr6-44469766-44470126	0.001307983	0.29341324	0.167	0.019	1
chr1-201022902-201023922	0.001344414	-0.76699999	0	0.435	1
chr6-125956199-125957471	0.001451416	-0.72238211	0	0.423	1
chr9-21974362-21975395	0.001492464	0.350064642	0.25	0.043	1
chr1-36368857-36369304	0.001616144	0.403087743	0.333	0.118	1
chr15-52677662-52679753	0.001630775	-0.759495283	0	0.427	1
chr2-96739471-96740602	0.001639427	-0.728077187	0	0.428	1
chr7-1530327-1531826	0.001697138	0.453934695	0.667	0.4	1
chr5-175507359-175508037	0.0017365	0.331129984	0.333	0.056	1
chr19-10339138-10339870	0.001738694	0.381962448	0.167	0.073	1
chr11-65637752-65639076	0.001747774	0.422255154	0.583	0.263	1
chr3-101573407-101574878	0.001755314	-0.908142532	0.083	0.559	1
chr14-63737322-63738112	0.001766721	0.283133351	0.167	0.026	1
chr4-244503-244798	0.001857141	0.287452801	0.25	0.023	1
chr15-91472209-91472769	0.001871793	0.381962448	0.333	0.078	1
chr11-46700031-46701159	0.001880186	-0.738072805	0	0.422	1
chr6-143449642-143451308	0.001883138	-0.707875759	0	0.415	1
chr16-85987127-85987809	0.001892397	0.280440248	0.167	0.026	1
chr1-172746100-172746658	0.00190218	0.380434978	0.333	0.08	1
chr1-36155519-36156284	0.002029621	0.40335407	0.417	0.283	1
chr1-234477859-234479352	0.002082838	-0.762110046	0	0.418	1
chr10-73494971-73496246	0.00209017	0.356523512	0.75	0.489	1
chr11-76798706-76799522	0.002131022	0.420277504	0.417	0.099	1
chr6-14117094-14118166	0.002136701	0.389965616	0.583	0.36	1
chr2-156341056-156343155	0.002231847	-0.924395371	0.083	0.551	1
chr11-67468595-67469555	0.00223356	0.352061565	0.5	0.439	1
chr6-161110900-161111613	0.002234512	0.355368674	0.25	0.038	1
chr9-33523343-33524727	0.002243196	0.338463961	0.333	0.05	1
chrX-74293337-74293711	0.002263463	0.331652605	0.333	0.055	1
chr15-77118767-77119268	0.002315451	0.28529146	0.25	0.025	1
chr17-75689322-75689928	0.002325244	0.426714802	0.417	0.103	1
chr9-101387644-101388111	0.002351999	0.291242957	0.167	0.021	1
chr3-13428026-13428552	0.002371345	0.325393614	0.25	0.059	1
chr5-129094043-129095456	0.002373476	-0.902136981	0.083	0.545	1
chr14-94161123-94161407	0.002378678	0.297763624	0.167	0.016	1
chr19-3070424-3070833	0.002394483	0.277215146	0.25	0.031	1
chr17-77881061-77882913	0.002421474	0.450735253	0.583	0.315	1
chr2-206542951-206543423	0.002704757	0.291242957	0.167	0.019	1
chr17-2041220-2042481	0.002725455	0.36780737	0.75	0.425	1
chr12-54300600-54301065	0.002725769	0.282594328	0.25	0.025	1
chr6-122398950-122400278	0.002839684	-0.829776758	0.083	0.534	1
chr11-47564945-47566114	0.002909873	0.426949902	0.417	0.142	1
chr16-87868235-87868654	0.002919135	0.363738689	0.417	0.091	1
chr8-143275884-143276878	0.002932615	0.399674233	0.333	0.114	1
chr16-787776-788775	0.003012522	0.321928095	0.833	0.472	1
chr14-104723408-104724734	0.003036779	0.367529641	0.417	0.179	1
chr22-21045162-21046120	0.00304068	0.365248574	0.417	0.084	1
chr7-6516327-6516932	0.003057586	0.303185949	0.25	0.072	1
chr1-213851728-213852618	0.003083446	0.417316104	0.417	0.106	1
chr17-2222856-2223421	0.00312149	0.272926194	0.167	0.032	1
chr10-35335735-35337485	0.0031408	0.425356058	0.667	0.302	1
chr17-35312572-35314399	0.003206126	-0.876469994	0.083	0.538	1
chr1-66214766-66215441	0.003212153	0.344252642	0.25	0.048	1
chr10-110209070-110210310	0.003233996	0.41759788	0.417	0.23	1
chr16-11741902-11743860	0.003383794	0.328589261	0.833	0.548	1
chr21-44723159-44724081	0.003394538	0.279364413	0.167	0.029	1
chr2-28869589-28870880	0.003482434	-0.677725728	0	0.389	1
chr19-16471119-16472398	0.00356608	0.353693758	0.667	0.43	1
chr16-3457350-3458373	0.003599433	0.300625709	0.75	0.395	1
chr16-694657-696046	0.003616699	0.439357581	0.5	0.255	1
chr11-69048399-69049659	0.003619318	-0.635212947	0	0.383	1
chr19-50728372-50728699	0.003688712	0.399387751	0.167	0.061	1
chr1-111448449-111449787	0.003711982	-0.645870679	0	0.38	1
chr7-23298659-23299671	0.00385244	-0.638062716	0	0.377	1
chr6-31097504-31097912	0.004091608	0.285831491	0.25	0.024	1
chr13-29958304-29958854	0.004102346	0.343725437	0.25	0.044	1
chr18-49486658-49487557	0.004138677	-0.671132522	0	0.378	1
chr2-25273150-25273778	0.004235046	0.429056321	0.583	0.232	1
chr20-37007592-37008466	0.004250175	0.350829576	0.333	0.147	1
chr8-41577520-41578704	0.004394815	0.344901773	0.75	0.421	1
chr3-56556646-56558099	0.004422261	-0.651522773	0	0.37	1
chr19-4301977-4302520	0.004452088	0.261196902	0.25	0.041	1
chr3-11271754-11272744	0.004554986	-0.622318864	0	0.373	1
chr20-5000595-5001974	0.004619962	0.422255154	0.333	0.188	1
chr10-104170368-104171274	0.004656864	0.331652605	0.25	0.052	1
chr9-124770704-124771792	0.004805154	-0.668347395	0	0.375	1
chr20-32674355-32674635	0.004813881	0.257484764	0.25	0.044	1
chr3-48918085-48920060	0.004885558	-0.675646916	0	0.371	1
chr19-38265480-38265726	0.004898053	0.28475163	0.167	0.023	1
chr16-30567978-30568581	0.004913444	0.362649198	0.333	0.143	1
chr14-62116922-62117664	0.004975507	0.310894045	0.25	0.063	1
chr16-3029505-3029840	0.005124797	0.260135316	0.25	0.04	1
chr3-56928438-56929014	0.005138993	0.320717127	0.25	0.058	1
chr17-6650676-6652257	0.005203033	-0.60858225	0	0.362	1
chr12-107675947-107676554	0.005251278	0.263854289	0.167	0.039	1
chr5-1315518-1316778	0.005401188	0.424929288	0.417	0.189	1
chr19-58498830-58499834	0.005476511	0.350401591	0.667	0.3	1
chr15-33046613-33047445	0.005498843	0.329041391	0.25	0.055	1
chr7-38177638-38178988	0.005573666	-0.599107584	0	0.354	1
chr20-63635068-63636224	0.005585916	-0.629138433	0	0.355	1
chr12-121839084-121840069	0.005604148	0.311211155	0.667	0.457	1
chr11-65116700-65118038	0.005610584	0.271684016	0.833	0.513	1
chr19-53553812-53554996	0.005625121	-0.59324594	0	0.352	1
chr7-50067910-50068353	0.005630594	0.271855946	0.25	0.033	1
chr1-67684679-67686785	0.005635071	-0.88535327	0.167	0.587	1
chr5-82277680-82278825	0.00574966	-0.623038233	0	0.354	1
chr22-42179922-42180734	0.005778571	0.34574226	0.333	0.105	1
chr13-30525123-30525563	0.005799342	0.283133351	0.25	0.024	1
chr16-31177136-31177545	0.005808897	0.300625709	0.25	0.077	1
chr3-51967019-51968035	0.005922247	0.336333884	0.333	0.103	1
chr12-107317836-107318521	0.006001282	-0.5892022	0	0.351	1
chr20-46004476-46005453	0.00605357	0.265983728	0.25	0.035	1
chr5-132865967-132867137	0.006061729	-0.603852695	0	0.354	1
chrX-153900816-153901229	0.006158138	0.331652605	0.167	0.053	1
chr17-48624750-48625354	0.006216441	0.279364413	0.167	0.028	1
chr12-121658421-121659504	0.006303712	0.403087743	0.333	0.109	1
chr10-89700910-89702264	0.006349596	-0.783304896	0.083	0.505	1
chr13-114099897-114100343	0.006372864	0.276678329	0.167	0.03	1
chr9-93133538-93134835	0.006404972	-0.596912257	0	0.351	1
chr7-1503914-1504683	0.006426101	0.321137144	0.5	0.284	1
chr17-35740938-35741628	0.006429173	0.272390971	0.167	0.031	1
chr6-101265991-101266400	0.006433177	0.275069076	0.25	0.03	1
chr1-159780330-159781568	0.00648015	-0.787161182	0.083	0.505	1
chr16-2519851-2521305	0.006547895	0.377681136	0.75	0.362	1
chr10-71888582-71889277	0.006581244	0.325393614	0.167	0.055	1
chr15-81323581-81324796	0.00659917	-0.600934474	0	0.35	1
chr2-197152064-197152922	0.006605428	0.313472589	0.333	0.066	1
chr17-64661074-64662731	0.006645808	0.318080585	0.417	0.351	1
chr3-186930008-186932184	0.006655322	-0.624116615	0	0.35	1
chr4-127781746-127783264	0.006678899	0.34004039	0.333	0.045	1
chr6-30828331-30828967	0.006769037	0.291446282	0.25	0.081	1
chr20-62803863-62805546	0.006836419	0.330657299	0.5	0.282	1
chr10-96340040-96340621	0.006898179	0.265983728	0.167	0.038	1
chr22-19290785-19292314	0.006950154	0.315239515	0.5	0.204	1
chr4-109998630-109999127	0.006990362	0.267582873	0.167	0.036	1
chr4-184648304-184650094	0.00702912	-0.875813477	0.083	0.583	1
chrX-52995098-52996097	0.007068889	-0.57477328	0	0.34	1
chr22-45163139-45164756	0.00710019	0.336847284	0.667	0.405	1
chr1-89028706-89029496	0.007156408	0.273997238	0.25	0.032	1
chr21-33350582-33351059	0.00722861	0.268649956	0.25	0.035	1
chr4-89434081-89434663	0.007253273	0.259074511	0.25	0.043	1
chrX-129981917-129982845	0.007472325	-0.541675592	0	0.331	1
chr11-77819314-77821258	0.007486804	-0.931846362	0.25	0.642	1
chrX-51395582-51396818	0.00769894	0.437332443	0.5	0.135	1
chr16-89947851-89948873	0.007788419	0.318701104	0.333	0.169	1
chr17-39573397-39574000	0.007792716	0.253253984	0.167	0.044	1
chr3-154120876-154121535	0.007805736	0.377892783	0.333	0.077	1
chr3-32288469-32289154	0.007846411	0.318643544	0.167	0.063	1
chr20-53872046-53873510	0.007943433	0.364374237	0.417	0.179	1
chr17-4939304-4940611	0.007970197	-0.859685092	0.167	0.583	1
chr3-42839477-42839995	0.007988066	0.253253984	0.25	0.046	1
chr15-63833028-63834483	0.008032352	-0.600934474	0	0.341	1
chr8-17922276-17924239	0.00811645	-0.916671018	0.167	0.632	1
chr1-6624644-6625702	0.008217774	0.319161661	0.5	0.279	1
chr4-121869570-121870867	0.00822879	-0.565447488	0	0.327	1
chr15-69394253-69394942	0.008296587	0.296538752	0.167	0.076	1
chr1-161725827-161727928	0.008321647	-0.610034384	0	0.337	1
chr12-22624625-22626059	0.008372744	0.336259851	0.417	0.243	1
chr2-113755598-113757327	0.008374386	-0.576631226	0	0.331	1
chr4-98705974-98706825	0.008488087	0.34028783	0.333	0.1	1
chr5-181181781-181182321	0.008573378	0.33337552	0.25	0.111	1
chr17-80575155-80575676	0.008601206	0.300746089	0.333	0.129	1
chr17-75515481-75516990	0.008689902	-0.798668577	0.083	0.496	1
chr6-111871788-111874260	0.008715358	-0.827947166	0.083	0.57	1
chr10-119206284-119208073	0.008759147	0.265561262	0.833	0.544	1
chr6-152301392-152302562	0.008787753	-0.574029431	0	0.332	1
chr11-123740823-123742244	0.008843776	-0.550777799	0	0.325	1
chr6-142902485-142903057	0.008906581	0.35838297	0.417	0.145	1
chr19-51366956-51368202	0.008955247	-0.624116615	0	0.344	1
chr13-30306600-30307772	0.008992194	-0.584039176	0	0.332	1
chr22-36435119-36436156	0.009013322	0.388438631	0.417	0.163	1
chr8-143266794-143267623	0.009044334	-0.552666885	0	0.332	1
chr9-96020766-96022021	0.009052172	0.355712548	0.167	0.086	1
chr3-47420917-47421476	0.009070542	0.331188043	0.417	0.164	1
chr3-52720726-52721400	0.009283688	0.321755037	0.25	0.058	1
chr13-48094291-48095423	0.009298416	-0.541675592	0	0.324	1
chr16-57244364-57245736	0.009333509	0.305627527	0.75	0.444	1
chr3-9726978-9727494	0.009405763	0.307019735	0.25	0.126	1
chr5-169636786-169638172	0.009529861	0.348254572	0.417	0.189	1
chr15-45198159-45201233	0.009632971	0.252110279	0.833	0.661	1
chr19-16324258-16325439	0.009729186	0.275270135	0.667	0.607	1
chr19-17538910-17540168	0.009733956	0.325303104	0.5	0.345	1
chr2-27628420-27629338	0.009742328	-0.541295084	0	0.327	1
chr11-13940339-13941115	0.009802439	0.345245549	0.333	0.098	1
chr6-143842568-143843933	0.009827044	-0.571050194	0	0.327	1
chr9-124414970-124415760	0.009835544	0.330892491	0.5	0.326	1
chr19-2289418-2290925	0.009841273	0.316400521	0.333	0.16	1
chr14-24231549-24233263	0.009858699	-0.580339956	0	0.326	1
chr10-5629637-5630186	0.009863215	0.276778967	0.25	0.091	1
chr2-3242354-3243237	0.009880463	0.30164926	0.25	0.07	1
chr12-64390220-64391000	0.009892764	0.285831491	0.167	0.022	1
chr12-55715534-55716759	0.009969798	0.308932528	0.5	0.302	1
chr18-12910824-12911702	0.010001982	0.297048989	0.333	0.075	1
chr22-17303578-17304232	0.010046013	0.262259269	0.167	0.039	1
chr20-63948222-63949440	0.010087539	0.364481451	0.5	0.264	1
chr16-67967252-67969504	0.010171057	-0.566569771	0	0.324	1
chr12-12349713-12350704	0.010180728	0.337321355	0.333	0.099	1
chrX-56994890-56995949	0.010197107	0.26651658	0.167	0.036	1
chr10-63421290-63421996	0.01025107	0.315538747	0.25	0.063	1
chr16-30813794-30814759	0.010352622	-0.545854566	0	0.328	1
chr3-9946068-9946888	0.010353827	0.350928706	0.5	0.194	1
chr7-55886789-55888009	0.010424487	0.316110182	0.417	0.209	1
chr12-13100821-13102046	0.010446793	0.363717729	0.583	0.375	1
chr17-42720827-42721348	0.01046011	0.251143237	0.167	0.049	1
chr19-3061051-3063168	0.01047675	0.301035042	0.833	0.539	1
chr8-140596529-140597475	0.010509001	-0.549264747	0	0.319	1
chr1-224433577-224435531	0.010580049	0.296982426	0.75	0.367	1
chr15-63830271-63830679	0.010632993	0.261727988	0.25	0.039	1
chr16-67718519-67720110	0.010719146	0.292560239	0.5	0.301	1
chr11-95230333-95232551	0.010735952	0.305264431	0.667	0.706	1
chr2-84925276-84926270	0.010798105	0.338129789	0.583	0.319	1
chr14-75427291-75428556	0.010813587	0.302673538	0.25	0.071	1
chr6-32622302-32623421	0.010974151	0.282963112	0.417	0.231	1
chr12-123601326-123602640	0.011061519	0.298580783	0.5	0.258	1
chr19-57389251-57390362	0.01109203	0.305884682	0.583	0.376	1
chr22-40731514-40731875	0.011144903	0.262790747	0.25	0.038	1
chr14-23567031-23567957	0.011209467	0.312196312	0.333	0.216	1
chr13-46295444-46296485	0.011263966	-0.537865991	0	0.315	1
chr15-31870050-31871198	0.011297115	0.31778043	0.5	0.38	1
chr6-107956876-107958538	0.011312017	-0.73374987	0.083	0.484	1
chr11-119084351-119085676	0.011507287	-0.568811722	0	0.322	1
chr19-52535160-52536747	0.011520141	-0.533281151	0	0.309	1
chr7-134669448-134670343	0.011589632	0.310409187	0.417	0.124	1
chr19-37077661-37078799	0.011597561	-0.531366492	0	0.316	1
chr19-1383045-1384083	0.011607085	0.275940532	0.667	0.399	1
chr6-111482134-111484276	0.01165859	-0.866470573	0.167	0.557	1
chr15-45586561-45587936	0.011664627	-0.557943205	0	0.328	1
chr20-34824357-34825877	0.011733943	0.324579223	0.667	0.357	1
chr17-81665578-81666983	0.011754481	-0.550399685	0	0.317	1
chr17-49569570-49570380	0.011756183	0.273863314	0.5	0.288	1
chr3-129045509-129046356	0.01189237	0.250089021	0.25	0.046	1
chr15-64988958-64990220	0.011988667	-0.537484477	0	0.314	1
chr6-150079504-150079998	0.012028262	0.267049628	0.25	0.035	1
chr1-109090174-109091111	0.012036087	-0.540152958	0	0.315	1
chr16-1342480-1343482	0.012059445	-0.735286123	0.083	0.47	1
chr21-43659146-43660888	0.012066774	-0.553421828	0	0.316	1
chr18-79399936-79400431	0.012098337	0.289235163	0.333	0.137	1
chr3-128497456-128498140	0.012168019	0.27125428	0.333	0.089	1
chr6-43052959-43054253	0.012262009	0.285985823	0.5	0.303	1
chr2-32062979-32064491	0.01234411	-0.826341793	0.167	0.56	1
chr6-33288583-33289929	0.012377558	0.263778296	0.667	0.315	1
chr15-91271293-91271921	0.012418033	0.267582873	0.25	0.035	1
chr19-55604959-55606481	0.012442004	0.250352503	0.583	0.471	1
chr1-169692472-169693418	0.012449806	-0.525607223	0	0.299	1
chr17-10697047-10698018	0.012451316	0.319161661	0.5	0.249	1
chr11-6618032-6619698	0.012481018	-0.536721146	0	0.312	1
chr6-157369288-157369947	0.012524433	0.26332242	0.167	0.037	1
chr17-42744025-42745334	0.012527417	-0.52483758	0	0.313	1
chr7-98400352-98401496	0.012695471	0.367529641	0.333	0.176	1
chr9-21802094-21803513	0.012749146	-0.522526186	0	0.3	1
chr1-51518626-51519584	0.012773102	-0.517892258	0	0.304	1
chr19-4006806-4008171	0.012805648	-0.811000987	0.167	0.562	1
chr13-99436654-99437383	0.01289707	-0.490954401	0	0.302	1
chr19-19667890-19669185	0.012917652	0.294499606	0.667	0.473	1
chr4-184534424-184534888	0.012935102	0.272257196	0.333	0.096	1
chr7-603574-604794	0.012944928	-0.550777799	0	0.314	1
chr3-51686258-51686970	0.013019104	0.327476929	0.417	0.158	1
chr19-20051666-20052703	0.013035666	0.338639035	0.25	0.15	1
chr12-120317003-120317989	0.013110607	0.27948391	0.833	0.498	1
chrX-77910195-77910899	0.013126196	-0.455448708	0	0.29	1
chr3-115146530-115148165	0.01316757	-0.935027902	0.583	0.797	1
chr19-10258795-10259359	0.013185954	0.269751211	0.333	0.092	1
chr7-75928403-75929001	0.01323705	0.262790747	0.167	0.039	1
chr9-105244051-105245722	0.013293914	-0.715497454	0.083	0.454	1
chrX-1468216-1468705	0.013345116	0.277785733	0.25	0.089	1
chr2-214808639-214810260	0.013362001	-0.819095425	0.083	0.464	1
chr4-108080606-108081599	0.013367218	0.314778786	0.333	0.112	1
chr21-17678825-17679345	0.013525747	0.250616033	0.167	0.048	1
chr17-58332361-58332743	0.013528059	-0.512855316	0	0.309	1
chr7-4798120-4798568	0.013722531	0.300114206	0.333	0.073	1
chr19-1437928-1438898	0.013759375	0.253950248	0.75	0.359	1
chr20-58660947-58662181	0.013876496	0.340782836	0.25	0.105	1
chr16-3509181-3509980	0.013884772	0.31186425	0.333	0.123	1
chr17-4498323-4499356	0.013941569	0.307234702	0.417	0.167	1
chr3-53044435-53046911	0.013974356	0.297323806	0.583	0.434	1
chr9-94638837-94640010	0.013993697	0.286878379	0.167	0.078	1
chr14-77039690-77041040	0.014084406	-0.656720509	0.083	0.45	1
chr7-1512546-1513177	0.014127027	0.291446282	0.25	0.081	1
chrX-39773854-39774624	0.014134454	0.263854289	0.167	0.037	1
chr12-93741690-93742806	0.014169762	0.282830126	0.333	0.084	1
chr12-1661471-1662297	0.014240573	-0.521754898	0	0.3	1
chr17-48023372-48025486	0.014273253	0.266398151	0.833	0.488	1
chr15-58770533-58771612	0.014308788	0.279840164	0.583	0.462	1
chr17-66673305-66674276	0.014419136	0.290190907	0.333	0.133	1
chr4-40629373-40629995	0.014507483	0.268649956	0.25	0.032	1
chr6-130027816-130028348	0.014708145	0.296028695	0.25	0.078	1
chr11-534688-536401	0.014804706	0.265510248	0.833	0.504	1
chr8-100559008-100559963	0.014832904	0.280209644	0.417	0.315	1
chr1-54199328-54200640	0.014887635	-0.487403393	0	0.296	1
chr9-34178408-34179726	0.01508037	0.298952372	0.583	0.347	1
chr6-57316317-57317925	0.015096411	-0.490560276	0	0.288	1
chr8-30133376-30134233	0.015258758	-0.472313134	0	0.288	1
chr11-65662398-65664167	0.015326576	0.255689766	0.5	0.376	1
chr5-127072697-127073695	0.015336256	0.319161661	0.25	0.116	1
chr9-7798834-7800068	0.015338273	-0.472313134	0	0.283	1
chr6-118893104-118895263	0.015393596	-0.835016272	0.25	0.656	1
chr8-26290970-26292186	0.015416996	-0.704873271	0.083	0.46	1
chr19-40690077-40691182	0.015577039	-0.506241898	0	0.304	1
chr6-26223295-26224504	0.015598535	0.322066556	0.417	0.258	1
chr11-35662020-35663292	0.015607128	-0.501164044	0	0.288	1
chr1-30743396-30744429	0.015697945	-0.492529826	0	0.294	1
chr4-17651497-17652018	0.015732278	0.263854289	0.167	0.037	1
chr5-65035119-65036467	0.015769396	-0.514407018	0	0.287	1
chr1-246930983-246932420	0.015796771	-0.768161823	0.167	0.548	1
chr11-116787385-116788432	0.015811854	0.266694241	0.333	0.195	1
chr22-17628166-17629177	0.015814624	-0.478288684	0	0.291	1
chr2-59885515-59885808	0.015844219	0.271855946	0.25	0.031	1
chr2-61536244-61537081	0.015887602	-0.484239587	0	0.29	1
chr7-154927557-154928985	0.015991249	-0.492923413	0	0.294	1
chr14-64913882-64915093	0.016046481	-0.47948083	0	0.286	1
chr5-6632467-6633878	0.016083292	-0.727279684	0.083	0.46	1
chrX-107716473-107717380	0.016134694	-0.447348209	0	0.27	1
chr10-100228679-100229778	0.016180655	0.314369373	0.5	0.207	1
chr5-65924710-65926845	0.016270675	-0.723259741	0.083	0.455	1
chr1-155050322-155052374	0.016283735	-0.52599189	0	0.296	1
chr6-159106536-159107286	0.016290994	-0.483843623	0	0.293	1
chr9-33287004-33287306	0.016439327	0.257286169	0.333	0.102	1
chr1-42930883-42932611	0.016451901	-0.537865991	0	0.3	1
chr6-41941221-41942236	0.016599916	0.269408625	0.5	0.229	1
chr2-98607647-98609159	0.016716684	-0.488982698	0	0.294	1
chr11-69674678-69675612	0.016720993	0.26146242	0.5	0.281	1
chr17-17175898-17176625	0.016727546	0.254310516	0.25	0.042	1
chr19-861873-863165	0.016740039	-0.54319662	0	0.301	1
chr9-33263706-33265358	0.016883294	-0.788898085	0.25	0.608	1
chr20-8018791-8020661	0.016883588	-0.479877993	0	0.279	1
chr7-102363279-102364238	0.016887125	0.267582873	0.5	0.432	1
chr20-34558053-34559043	0.016948966	-0.497638107	0	0.287	1
chr15-75624613-75626331	0.016983523	0.286371725	0.417	0.381	1
chr5-217554-219312	0.017110755	0.259835444	0.667	0.387	1
chr4-177308782-177310386	0.017125092	-0.483051368	0	0.281	1
chr19-4769271-4769867	0.017154251	0.254310516	0.167	0.103	1
chr12-6662628-6663524	0.01722333	-0.68466005	0.083	0.456	1
chr2-201232934-201233797	0.017388086	-0.467915279	0	0.284	1
chr10-13586432-13587542	0.017388582	-0.475104804	0	0.289	1
chr19-3052784-3053525	0.017406068	0.253782153	0.167	0.04	1
chr14-88385173-88386118	0.017461156	0.268750035	0.25	0.09	1
chr6-82246886-82248358	0.017574225	0.324303554	0.583	0.275	1
chr6-145734382-145736179	0.017586893	-0.494889742	0	0.274	1
chr19-40798045-40799485	0.01775381	-0.887468039	0.417	0.696	1
chr16-88705902-88706653	0.017768063	-0.492923413	0	0.294	1
chr12-27013716-27014933	0.017801598	0.305408506	0.833	0.486	1
chr6-71287911-71289622	0.017809393	-0.484635442	0	0.278	1
chr5-56270254-56271302	0.017932921	0.276275848	0.25	0.087	1
chr8-99012496-99013967	0.01793399	-0.488588034	0	0.284	1
chr6-38571761-38572568	0.018007601	0.281136805	0.333	0.142	1
chr7-30134413-30136146	0.018016016	0.273169543	0.583	0.341	1
chr10-89251241-89252247	0.018075941	0.266821155	0.667	0.532	1
chr20-62824585-62825328	0.018151675	0.254310516	0.333	0.103	1
chr1-156766460-156768084	0.018313471	-0.812046823	0.167	0.605	1
chr17-39687505-39688466	0.018361014	-0.469915966	0	0.286	1
chr6-136791127-136793280	0.018443269	-0.811542031	0.083	0.59	1
chr10-43331848-43332578	0.018449836	0.293481114	0.25	0.081	1
chr1-150628777-150630008	0.018496911	-0.85563238	0.417	0.691	1
chr5-177425544-177427189	0.01857464	-0.898172283	0.417	0.754	1
chr14-89954368-89955112	0.018585931	-0.643363634	0.083	0.451	1
chr4-76948689-76950779	0.018675935	-0.526376455	0	0.283	1
chr9-94373899-94375030	0.018680251	-0.434292056	0	0.271	1
chrX-155215716-155216982	0.018711832	-0.470315771	0	0.279	1
chr10-72331588-72332329	0.01887916	0.293758813	0.583	0.325	1
chr8-128659388-128659984	0.018942378	0.301137394	0.167	0.069	1
chr3-41117040-41117840	0.019017589	0.362574243	0.5	0.189	1
chr8-144522131-144522906	0.019037518	-0.481068827	0	0.282	1
chr18-2960025-2960824	0.019084225	0.298795902	0.5	0.228	1
chr9-127770621-127771767	0.019108346	0.269635655	0.667	0.482	1
chr5-139517598-139518504	0.019136607	0.279987167	0.5	0.238	1
chr20-49982226-49983117	0.019159259	0.278289379	0.417	0.314	1
chr10-97686381-97687720	0.019281186	0.275192801	0.5	0.478	1
chr7-64902670-64903696	0.01931903	0.306777936	0.583	0.256	1
chr11-65569627-65570529	0.019384282	0.255726728	0.5	0.528	1
chr8-22604272-22605514	0.019388451	0.25864077	0.417	0.35	1
chr3-31226352-31227550	0.019779828	0.268367416	0.333	0.146	1
chr2-96857126-96858602	0.019792568	-0.788385127	0.25	0.603	1
chr17-65136794-65137545	0.019952603	0.258907087	0.333	0.249	1
chr16-1781686-1783404	0.019998292	-0.839541843	0.25	0.597	1
chr3-141230854-141232310	0.019998911	-0.663836956	0.083	0.443	1
chr5-172174421-172175756	0.020005425	-0.675086724	0.083	0.448	1
chr16-3214831-3216521	0.020035536	0.310894045	0.417	0.216	1
chr17-36486125-36487074	0.020069148	0.263778296	0.333	0.319	1
chr15-74460412-74461726	0.02009122	-0.489377254	0	0.286	1
chr10-100481315-100482876	0.020115675	-0.490166043	0	0.286	1
chr9-95874690-95876423	0.020116872	0.252786918	0.667	0.46	1
chr8-144336430-144337043	0.020173663	0.262757524	0.25	0.093	1
chr16-11531976-11532503	0.020231847	0.289235163	0.333	0.138	1
chr18-62714741-62716524	0.020262587	0.342631089	0.583	0.433	1
chr17-31858280-31859509	0.020277914	0.262259269	0.5	0.285	1
chr2-224025582-224026324	0.020298035	0.270753083	0.25	0.089	1
chr2-23939415-23941278	0.02033799	0.281113053	0.5	0.267	1
chr9-123929296-123930385	0.020373091	-0.493316894	0	0.284	1
chr16-1610378-1611461	0.020374188	-0.474307735	0	0.281	1
chr9-136362828-136363995	0.020404138	-0.708631923	0.083	0.451	1
chr20-5119023-5120376	0.020408937	-0.810279278	0.167	0.596	1
chr12-6960744-6961942	0.020423864	-0.455448708	0	0.274	1
chr11-90222138-90223557	0.020430617	-0.466713534	0	0.266	1
chr2-109127986-109129695	0.020477261	0.293541005	0.25	0.129	1
chr10-45470006-45470750	0.020517244	0.273762879	0.25	0.092	1
chr11-62670964-62672561	0.020686725	-0.497638107	0	0.286	1
chr20-45856693-45858107	0.020791146	-0.667060137	0.083	0.446	1
chrX-100819531-100820557	0.020823351	-0.42607155	0	0.261	1
chr16-31476093-31477754	0.020844139	-0.469915966	0	0.275	1
chr14-67816013-67816896	0.02089182	-0.455448708	0	0.276	1
chr2-233251027-233252139	0.020933777	-0.652173515	0.083	0.441	1
chr2-24075872-24077417	0.021013679	-0.836713657	0.417	0.682	1
chrX-77899078-77899791	0.02109281	-0.415314382	0	0.267	1
chr22-29072520-29073197	0.021132224	-0.442873471	0	0.266	1
chr5-50667245-50668409	0.021134835	-0.631532811	0.083	0.436	1
chr1-19462859-19463655	0.021182891	0.276946713	0.417	0.193	1
chr10-110871466-110873004	0.021191907	-0.663514241	0.083	0.436	1
chr17-29176351-29177158	0.021240506	0.250846661	0.333	0.103	1
chr4-1167132-1167949	0.021245308	-0.47151452	0	0.279	1
chr17-8382643-8384174	0.021405911	-0.7701116	0.167	0.532	1
chr16-89315602-89316566	0.02146899	0.273818675	0.417	0.19	1
chr1-205812455-205813802	0.021533525	-0.656720509	0.083	0.443	1
chr2-84880632-84882426	0.021693949	0.300723159	0.583	0.298	1
chr7-131327172-131328433	0.02176279	-0.470315771	0	0.273	1
chr7-23205713-23206469	0.021795552	0.262790747	0.25	0.037	1
chr7-35036824-35038153	0.02183284	-0.682431949	0.083	0.431	1
chr15-38650934-38652028	0.02189434	-0.455448708	0	0.272	1
chr15-76930819-76932275	0.021967633	-0.675726926	0.083	0.45	1
chr19-35000840-35001490	0.021985431	0.263754549	0.333	0.097	1
chr21-35503253-35503972	0.022131663	0.252198224	0.167	0.044	1
chr19-48255474-48256071	0.022158943	-0.455044761	0	0.275	1
chr1-109041124-109042486	0.022202268	-0.703752731	0.167	0.523	1
chr8-143938871-143939898	0.022215015	0.283388748	0.417	0.225	1
chr7-4882992-4884064	0.022217563	0.327915905	0.417	0.2	1
chr15-90993951-90994992	0.022223457	0.277923073	0.583	0.347	1
chr19-52600620-52601930	0.022331603	-0.448160309	0	0.27	1
chr6-34791264-34792573	0.022338201	0.289617385	0.417	0.256	1
chr7-142482524-142483625	0.022429535	0.259273352	0.25	0.098	1
chr12-459536-460651	0.022502677	0.264752263	0.25	0.091	1
chr7-64665784-64666947	0.022524034	-0.433882142	0	0.26	1
chr2-181275328-181276117	0.022551441	0.278793201	0.25	0.088	1
chr2-86807310-86808824	0.022632859	-0.517892258	0	0.28	1
chr17-45584258-45585573	0.022836825	0.263938286	0.333	0.241	1
chr3-189324171-189325158	0.022899569	-0.412820526	0	0.249	1
chr4-109814945-109816353	0.022933014	-0.479083558	0	0.273	1
chrX-112840305-112841769	0.023061873	-0.444502255	0	0.255	1
chr15-101320282-101321013	0.023128959	0.280187038	0.333	0.139	1
chr20-6005516-6006609	0.023146541	-0.435111537	0	0.263	1
chr14-57268139-57269734	0.023154572	-0.645652848	0.083	0.428	1
chr15-75738113-75739185	0.023235916	-0.450593869	0	0.269	1
chr7-36723884-36724749	0.023298961	-0.481068827	0	0.276	1
chr12-124927084-124928499	0.023328343	0.277483629	0.417	0.268	1
chr16-89686129-89687409	0.023353326	-0.473111305	0	0.277	1
chr1-121184300-121185078	0.023493317	-0.587984031	0.083	0.425	1
chr9-125189013-125190241	0.023569284	-0.62359135	0.083	0.439	1
chr7-5512767-5514196	0.023609082	-0.455448708	0	0.268	1
chr1-26284563-26285331	0.023619349	-0.457063364	0	0.272	1
chr2-10122260-10122837	0.023649333	0.279562533	0.333	0.241	1
chr1-24910709-24911630	0.02367591	-0.502728365	0	0.269	1
chr4-88822789-88823913	0.023736538	-0.408654496	0	0.253	1
chr6-26198791-26200017	0.023759044	-0.736886475	0.167	0.527	1
chr6-33904219-33905495	0.023848743	-0.457870015	0	0.263	1
chr7-155205094-155206774	0.023916903	-0.502728365	0	0.274	1
chr17-74981665-74982721	0.023919036	0.275746438	0.417	0.239	1
chr19-34772421-34773436	0.023981863	-0.469915966	0	0.271	1
chr20-50146559-50147298	0.023997112	0.26267884	0.583	0.248	1
chr20-37177989-37179868	0.024015218	-0.690373702	0.083	0.442	1
chr5-139438698-139439705	0.024033474	0.257556987	0.5	0.373	1
chr17-78747644-78749143	0.024044584	-0.444502255	0	0.266	1
chr12-93447467-93448285	0.024117551	0.332883048	0.25	0.106	1
chr13-46211091-46212235	0.024134658	-0.42607155	0	0.258	1
chr15-51736680-51738192	0.024188855	-0.425659292	0	0.256	1
chr17-42248389-42249050	0.024286211	-0.427307616	0	0.263	1
chr17-4789466-4790733	0.024305231	-0.462700472	0	0.267	1
chr1-101025207-101026225	0.024319271	-0.436749102	0	0.266	1
chr20-63101618-63103290	0.024376649	0.320741831	0.583	0.294	1
chr16-963936-965042	0.024426749	0.262757524	0.167	0.086	1
chr14-74083892-74085270	0.02461737	-0.831138519	0.417	0.745	1
chr19-34134133-34135195	0.024655818	-0.464708398	0	0.269	1
chr2-32165173-32166329	0.024661779	-0.451809111	0	0.262	1
chr14-76867389-76867964	0.024686089	0.254839073	0.167	0.042	1
chr1-155933725-155934749	0.024722358	-0.632852148	0.083	0.435	1
chr6-31571851-31572889	0.024769807	-0.409488665	0	0.251	1
chr5-134845373-134846775	0.02489958	-0.649894632	0.083	0.436	1
chr20-4037709-4038518	0.024988608	-0.414067993	0	0.254	1
chr5-179805720-179807109	0.025183346	-0.454236529	0	0.264	1
chr19-35740163-35741164	0.02520058	-0.663836956	0.083	0.439	1
chr11-125111011-125112116	0.025230594	-0.73432067	0.167	0.523	1
chr4-8427761-8429070	0.025241941	-0.440834902	0	0.264	1
chr10-119305813-119306957	0.025384696	-0.396925204	0	0.244	1
chr8-22164353-22165515	0.0254524	-0.431830819	0	0.26	1
chr1-185155809-185157585	0.025507703	-0.78840116	0.25	0.62	1
chr19-49527353-49528120	0.025559732	-0.43920197	0	0.268	1
chr8-141000608-141002544	0.025585928	0.323132549	0.417	0.359	1
chr6-158026011-158027204	0.025682449	-0.42607155	0	0.249	1
chr9-21030253-21031839	0.025779377	-0.409488665	0	0.248	1
chr5-96816127-96817234	0.025797507	0.347809365	0.583	0.185	1
chr6-107618569-107619217	0.025919078	0.294499606	0.25	0.073	1
chr16-89096715-89097544	0.025937709	-0.438384811	0	0.258	1
chr22-43150851-43152870	0.026081572	0.287723196	0.333	0.179	1
chr14-97977591-97978701	0.026081846	-0.421116668	0	0.253	1
chr3-61250834-61251684	0.026137932	-0.409071641	0	0.25	1
chr8-28411442-28412692	0.026238305	0.275873478	0.333	0.276	1
chr9-94870837-94871601	0.026248033	0.324237516	0.417	0.159	1
chr3-195989654-195990810	0.026261789	0.258980948	0.417	0.155	1
chr5-108747603-108749721	0.026395744	-0.721710621	0.25	0.572	1
chr7-2698476-2699468	0.026463647	0.254310516	0.333	0.096	1
chr12-6927413-6928442	0.026564968	0.269751211	0.333	0.089	1
chr5-891963-893182	0.026580085	-0.435521102	0	0.258	1
chr4-155953116-155954271	0.026641791	-0.402382808	0	0.235	1
chr15-44194402-44195674	0.026767917	-0.409071641	0	0.246	1
chr7-87059055-87060183	0.026820748	-0.415729605	0	0.236	1
chr7-142785669-142786227	0.026951153	-0.405312989	0	0.244	1
chr11-134275396-134276915	0.027191546	-0.420702992	0	0.25	1
chr17-76102958-76104198	0.027213393	-0.444502255	0	0.261	1
chr11-94493126-94494459	0.02727211	-0.608917488	0.083	0.421	1
chr14-60164305-60165784	0.027419336	-0.40154452	0	0.242	1
chr9-137578286-137579307	0.027464201	-0.428131072	0	0.266	1
chr8-66428375-66429241	0.027606422	-0.449783138	0	0.261	1
chrX-9340738-9342812	0.027677409	-0.422356984	0	0.25	1
chr17-76382994-76384989	0.027744844	-0.493316894	0	0.273	1
chr11-96105065-96105931	0.027796518	0.289414317	0.333	0.078	1
chr16-24728749-24730407	0.027828235	-0.451404144	0	0.258	1
chr15-90351704-90352839	0.027871794	-0.415314382	0	0.256	1
chr13-113816618-113817409	0.027912282	0.25477688	0.417	0.157	1
chr6-144149971-144151638	0.028010652	-0.432241317	0	0.253	1
chr17-28551938-28552829	0.02807608	-0.404476402	0	0.25	1
chr4-88378582-88379513	0.028097338	-0.435111537	0	0.258	1
chr1-62435812-62437654	0.028338833	-0.822461814	0.5	0.734	1
chr8-141265115-141265806	0.028435416	-0.349465257	0	0.221	1
chr1-181032989-181034108	0.028474649	-0.385523779	0	0.248	1
chr19-47047634-47048982	0.028517832	-0.741720582	0.083	0.519	1
chr12-9650537-9651082	0.028549273	-0.404057926	0	0.248	1
chr17-31321340-31322261	0.028637623	-0.435930552	0	0.252	1
chr11-77473126-77474612	0.028800128	-0.424009083	0	0.246	1
chr8-73975829-73976719	0.028810528	-0.406149092	0	0.246	1
chr6-73460960-73462309	0.028997695	-0.424421812	0	0.255	1
chr16-50152347-50153916	0.029047329	-0.819346525	0.25	0.578	1
chr6-127515308-127516933	0.029050605	-0.404894756	0	0.234	1
chr10-128209966-128211135	0.029245002	-0.429365375	0	0.25	1
chrX-129931301-129932787	0.029255673	-0.443688093	0	0.256	1
chr20-52409774-52411076	0.029281367	-0.389334274	0	0.239	1
chrX-47365882-47366693	0.029377364	-0.363308314	0	0.228	1
chr19-36572364-36573999	0.029403592	-0.430187658	0	0.254	1
chr3-112990494-112991594	0.029412027	-0.418218442	0	0.252	1
chr2-157469015-157469765	0.029425129	0.251835486	0.333	0.107	1
chrX-109732216-109733686	0.029525074	0.290023606	0.5	0.27	1
chr6-34248349-34249601	0.029541199	-0.704918075	0.167	0.521	1
chr6-96923697-96925281	0.029568446	0.322793695	0.917	0.588	1
chr19-19515646-19516676	0.029577759	-0.443688093	0	0.262	1
chr22-29553193-29554158	0.02962349	-0.431830819	0	0.258	1
chr14-22928912-22930676	0.029691151	-0.726538383	0.167	0.582	1
chr8-30743441-30744588	0.029720189	-0.4190471	0	0.249	1
chr9-97803047-97804062	0.029856206	-0.396083737	0	0.244	1
chr1-46197882-46198838	0.02986685	0.282324892	0.333	0.269	1
chr16-90077071-90078069	0.030031772	-0.450593869	0	0.257	1
chr2-70553173-70554446	0.030038907	0.316545712	0.417	0.206	1
chr21-36069574-36070417	0.030193075	-0.41157198	0	0.25	1
chrX-124086200-124086809	0.030213312	0.281819836	0.25	0.084	1
chr19-1192068-1192883	0.030227838	0.306052782	0.25	0.119	1
chr1-2204481-2205724	0.03048965	-0.748517744	0.167	0.521	1
chr5-177086414-177087299	0.030522593	-0.436749102	0	0.251	1
chr19-51926510-51927710	0.030627637	-0.444909164	0	0.264	1
chr4-148444386-148445896	0.030669277	-0.587984031	0.083	0.4	1
chr1-27365291-27366687	0.030816436	-0.428542624	0	0.255	1
chr6-37499544-37500153	0.030851561	-0.399446664	0	0.25	1
chr19-50431263-50432289	0.030894652	-0.435111537	0	0.258	1
chr9-93028113-93029083	0.030925953	-0.374031532	0	0.232	1
chr14-65927498-65928340	0.031095278	0.264253319	0.25	0.094	1
chr19-18160773-18161678	0.031098937	-0.425246917	0	0.253	1
chr12-106773735-106775240	0.031263185	-0.439610377	0	0.246	1
chr10-14583054-14583645	0.031286421	-0.354238805	0	0.226	1
chr10-63132626-63133943	0.031507299	-0.654239997	0.167	0.501	1
chr2-112630748-112631857	0.031586586	-0.41365229	0	0.245	1
chr8-78665204-78666417	0.031643356	-0.377872461	0	0.228	1
chr7-1027661-1029123	0.031686548	0.255145168	0.333	0.235	1
chr3-71129560-71131074	0.031757082	-0.388065227	0	0.235	1
chr17-65560695-65561855	0.031794623	-0.590362754	0.083	0.408	1
chr18-26215213-26216165	0.032008421	-0.354238805	0	0.218	1
chr14-22886362-22887578	0.032062123	-0.40698471	0	0.233	1
chr8-1759851-1760957	0.032074902	0.322482019	0.5	0.236	1
chr1-1745613-1746558	0.032116451	0.279987167	0.5	0.245	1
chr20-31604850-31605883	0.032157691	-0.400286172	0	0.245	1
chr2-230225130-230226463	0.032203229	0.259325684	0.417	0.245	1
chr8-27772096-27772866	0.032397606	-0.389757042	0	0.246	1
chr1-161165454-161166738	0.032515823	-0.684682768	0.167	0.508	1
chr6-142913028-142914055	0.032599061	-0.372748946	0	0.232	1
chr6-36123456-36124179	0.03263099	-0.40154452	0	0.248	1
chr19-12932886-12933925	0.032642728	-0.412404464	0	0.25	1
chr1-207335668-207337391	0.03268003	-0.414899038	0	0.24	1
chr2-30446691-30448170	0.032749623	0.26625013	0.417	0.281	1
chr3-100334038-100335380	0.032846271	-0.392712953	0	0.231	1
chr15-44426547-44428128	0.03290214	-0.623259506	0.083	0.419	1
chr10-91796242-91796620	0.032979276	0.257286169	0.333	0.103	1
chr7-23679655-23681134	0.033117202	-0.390179686	0	0.233	1
chr1-156591044-156592203	0.033272531	0.268027395	0.333	0.198	1
chr3-180911869-180913154	0.033337899	-0.604553311	0.083	0.4	1
chr17-76239748-76241146	0.033511811	-0.414067993	0	0.246	1
chr10-88990099-88992071	0.033533626	-0.396083737	0	0.232	1
chr7-111083074-111083804	0.033596207	-0.349030514	0	0.217	1
chr11-67583398-67584599	0.033605283	0.259162881	0.25	0.195	1
chr15-63497029-63498415	0.033771723	-0.394399329	0	0.236	1
chr10-69629587-69630585	0.033901134	0.262259269	0.333	0.148	1
chr6-33204277-33204777	0.033952847	-0.381703192	0	0.239	1
chr6-106325089-106326062	0.034100649	-0.605225583	0.083	0.412	1
chr22-42614042-42615954	0.034112792	-0.780201266	0.167	0.627	1
chr2-175167404-175168848	0.034125229	-0.773602229	0.417	0.7	1
chr19-17234704-17236158	0.034355059	-0.399026727	0	0.235	1
chr9-133478605-133479612	0.034513597	-0.402382808	0	0.245	1
chr5-150783267-150783992	0.034626665	0.276499435	0.417	0.188	1
chr6-158852857-158853717	0.03471275	-0.381278058	0	0.23	1
chr16-714522-715599	0.034941859	-0.423596236	0	0.244	1
chr8-11200139-11202019	0.034957932	0.274935053	0.583	0.4	1
chr11-95088936-95090499	0.034967231	-0.699081922	0.167	0.501	1
chr1-13699646-13700965	0.034971572	-0.398186485	0	0.238	1
chr9-89742725-89744280	0.035088186	0.307691613	0.333	0.159	1
chr9-77176778-77178466	0.035100351	-0.66804867	0.167	0.499	1
chr16-50806006-50806813	0.035153763	-0.363738777	0	0.225	1
chr2-73292994-73293912	0.035168589	-0.398186485	0	0.237	1
chr1-224356355-224357592	0.035198532	-0.565015608	0.083	0.412	1
chr4-87005609-87007473	0.035252651	-0.699374291	0.167	0.497	1
chr7-100583159-100584068	0.035329002	-0.392712953	0	0.233	1
chr6-127342626-127344202	0.035394221	-0.387218575	0	0.227	1
chr2-172495685-172496884	0.035415531	-0.364599316	0	0.219	1
chr7-33040497-33041204	0.035419162	-0.353805498	0	0.226	1
chr13-48000469-48001893	0.035428807	-0.388488367	0	0.235	1
chr19-6160992-6161783	0.035577727	-0.375312978	0	0.215	1
chr19-17469205-17470765	0.03586756	-0.717097683	0.167	0.507	1
chr17-74987093-74988230	0.035929671	0.269408625	0.417	0.238	1
chr3-179322359-179324552	0.036047306	-0.573285198	0.083	0.395	1
chr3-157174292-157175916	0.036228379	-0.703869308	0.167	0.566	1
chr9-126396629-126397520	0.036324494	-0.377019805	0	0.223	1
chr2-86825542-86826684	0.036348547	-0.437976058	0	0.244	1
chr2-55419201-55420303	0.036493672	-0.364599316	0	0.219	1
chr20-37014633-37016022	0.036576543	0.265075201	0.417	0.146	1
chr19-11987102-11989134	0.036675895	-0.594431462	0.083	0.402	1
chr5-32312143-32313631	0.036763296	-0.791806427	0.417	0.665	1
chr2-237687491-237688037	0.036833557	-0.332412442	0	0.212	1
chr4-663214-664478	0.036879058	0.256955238	0.25	0.197	1
chr11-65507258-65508539	0.037349035	-0.36760717	0	0.217	1
chr19-41875129-41875973	0.037372133	-0.573628738	0.083	0.403	1
chr6-87321753-87323069	0.037375995	-0.367177861	0	0.227	1
chr1-116151027-116152458	0.037400896	-0.34729023	0	0.214	1
chr2-10028719-10029640	0.037442641	0.301137394	0.333	0.067	1
chr19-16330158-16330753	0.037493055	0.262259269	0.667	0.353	1
chr11-85823438-85824348	0.037726521	0.276678329	0.5	0.272	1
chr16-67998619-67999950	0.037873069	-0.360291475	0	0.218	1
chr1-147669296-147670908	0.037878571	-0.380427412	0	0.231	1
chr20-3076835-3077843	0.037917167	0.252330152	0.333	0.101	1
chr11-128693662-128694997	0.037962791	-0.398186485	0	0.235	1
chr2-240434688-240436510	0.037979607	-0.422770186	0	0.245	1
chr16-57014441-57015053	0.038008899	-0.347725498	0	0.212	1
chr17-82496717-82497839	0.038010244	-0.400705743	0	0.237	1
chr19-32580482-32581555	0.038090083	-0.689105955	0.083	0.506	1
chr12-122895665-122896382	0.03809846	-0.422356984	0	0.244	1
chr14-75126175-75127550	0.038115119	-0.398606667	0	0.238	1
chr1-198936717-198937671	0.038282042	-0.368465406	0	0.229	1
chr20-56411630-56412563	0.038607375	-0.34859564	0	0.212	1
chr16-3503264-3503952	0.038718518	0.265075201	0.333	0.146	1
chr22-31247716-31248479	0.038727426	0.268838346	0.333	0.152	1
chr1-218284517-218285636	0.038878734	-0.365889165	0	0.218	1
chr6-139160878-139162262	0.038920674	-0.355537945	0	0.214	1
chr1-161097178-161098637	0.038969515	-0.405731101	0	0.23	1
chr8-23243144-23243868	0.039009013	0.272034265	0.5	0.189	1
chr18-50967451-50968731	0.039194791	-0.39397792	0	0.23	1
chr2-216411769-216412954	0.039228016	-0.575002079	0.083	0.402	1
chr17-75764403-75765543	0.039278738	-0.379150502	0	0.225	1
chr1-167447326-167448175	0.03937813	-0.364599316	0	0.224	1
chr6-41779440-41780625	0.039415159	-0.598151057	0.083	0.408	1
chr1-42816113-42817564	0.039437958	-0.616939909	0.083	0.41	1
chr6-139291627-139292352	0.039476992	-0.363738777	0	0.216	1
chr6-43181753-43182520	0.039632935	-0.364599316	0	0.226	1
chr21-31354237-31355105	0.03986107	-0.354671982	0	0.207	1
chr19-40190439-40191895	0.039887805	-0.433061962	0	0.245	1
chr21-43938683-43939427	0.039961426	-0.344239673	0	0.219	1
chr19-2084995-2085643	0.040056103	-0.386371426	0	0.24	1
chr19-10269298-10271327	0.040072575	-0.433882142	0	0.241	1
chr1-221712202-221713431	0.04013616	-0.355537945	0	0.218	1
chr11-45771049-45772256	0.040283484	-0.366318858	0	0.224	1
chr2-181123536-181124227	0.040339197	-0.333291866	0	0.212	1
chr14-59964658-59965944	0.04036155	0.27213917	0.417	0.141	1
chr6-41199506-41201280	0.040424982	-0.393556387	0	0.226	1
chr17-36600984-36603229	0.040664205	-0.40698471	0	0.23	1
chr1-179129341-179130394	0.040697184	-0.337680963	0	0.206	1
chr7-100585443-100586751	0.040793695	-0.799755552	0.5	0.753	1
chr17-28549640-28550140	0.040845074	0.27025206	0.25	0.089	1
chr11-61695601-61696345	0.040887203	-0.349465257	0	0.217	1
chr10-74824885-74827288	0.040920096	-0.853558536	0.667	0.865	1
chr6-153002039-153003483	0.040959508	-0.395241779	0	0.231	1
chr16-5097018-5098782	0.041028588	-0.726538383	0.167	0.564	1
chr13-40776342-40777768	0.041136092	-0.363308314	0	0.219	1
chr8-17697092-17697828	0.041170139	-0.328889376	0	0.202	1
chr13-73765238-73766395	0.041241098	-0.338557183	0	0.212	1
chr6-135879741-135880852	0.04126295	-0.351202921	0	0.213	1
chr1-203324010-203324426	0.041346976	-0.323588592	0	0.197	1
chr17-49230108-49231180	0.041887651	-0.383826989	0	0.233	1
chr11-117985666-117987540	0.041998783	-0.625580818	0.083	0.406	1
chr10-43407137-43407988	0.042100682	-0.353805498	0	0.214	1
chr1-24928575-24930690	0.04214644	-0.7422504	0.167	0.562	1
chr1-117655908-117656608	0.042147034	-0.365029394	0	0.217	1
chr19-41327128-41328787	0.042216361	-0.424834424	0	0.235	1
chrX-149539059-149541141	0.042384162	-0.790676939	0.333	0.653	1
chr11-59753836-59755889	0.042430084	-0.38340248	0	0.226	1
chr3-112561088-112562653	0.04251731	-0.778193855	0.417	0.65	1
chr6-157322897-157324302	0.042560533	-0.389757042	0	0.228	1
chr19-44164452-44165775	0.042599842	-0.41863283	0	0.24	1
chr8-58410803-58411746	0.042790582	-0.366318858	0	0.222	1
chr1-108199532-108201036	0.042837715	-0.372748946	0	0.225	1
chr12-25051334-25052921	0.042999681	-0.656349862	0.167	0.487	1
chr10-73991453-73992338	0.043029245	-0.338557183	0	0.22	1
chr5-94110818-94111885	0.043062265	-0.347725498	0	0.216	1
chr6-43635290-43636598	0.043103799	-0.387641963	0	0.232	1
chr14-21024241-21025682	0.04326901	-0.338995093	0	0.207	1
chr15-92655095-92655936	0.04327855	0.256425905	0.167	0.041	1
chr17-35063131-35063942	0.043339834	-0.340745405	0	0.212	1
chr1-100926931-100927820	0.043415734	-0.327124611	0	0.209	1
chrX-1471673-1472257	0.043431531	-0.357700582	0	0.215	1
chr3-111547353-111548416	0.043459463	-0.326241418	0	0.198	1
chr1-205285478-205286169	0.043489641	-0.362877723	0	0.227	1
chr13-102772847-102774240	0.043544433	-0.573972196	0.083	0.394	1
chr3-156673786-156675720	0.043647566	-0.759249906	0.333	0.609	1
chr10-89643616-89645511	0.043656678	-0.383826989	0	0.223	1
chr11-126303387-126304505	0.043682142	0.253430019	0.333	0.2	1
chr1-109532117-109533144	0.043776766	-0.355537945	0	0.222	1
chr1-110209696-110211767	0.043838726	-0.700601594	0.167	0.564	1
chr10-118698112-118699171	0.043917519	-0.347725498	0	0.219	1
chr3-15331485-15332956	0.043939112	-0.349465257	0	0.218	1
chr17-50559939-50560935	0.043983272	-0.364169111	0	0.221	1
chr2-63840179-63842398	0.044040286	-0.725198958	0.167	0.551	1
chr3-48446145-48447034	0.044179699	-0.360722838	0	0.224	1
chr19-6515909-6517228	0.04420737	-0.389334274	0	0.23	1
chr22-23144899-23145647	0.044407664	-0.378724614	0	0.22	1
chr21-42527391-42528285	0.044789199	0.277394129	0.333	0.188	1
chr6-3455077-3455649	0.044824082	0.255797575	0.25	0.101	1
chr6-28863314-28864316	0.044837173	-0.352938494	0	0.217	1
chr12-104456488-104457701	0.0449855	-0.367177861	0	0.221	1
chr17-81967508-81968282	0.044994153	-0.350768701	0	0.22	1
chr14-104800157-104801279	0.045122763	-0.591381007	0.083	0.398	1
chr6-158649354-158650138	0.045259514	-0.355537945	0	0.212	1
chr17-47970416-47971477	0.045464372	-0.662960849	0.167	0.497	1
chr2-178450035-178451771	0.045543427	-0.734998201	0.25	0.599	1
chr15-94230895-94231843	0.0456491	-0.386795063	0	0.223	1
chr2-200863780-200864952	0.045719828	-0.647891827	0.167	0.489	1
chr9-93452891-93453805	0.045735558	-0.360722838	0	0.219	1
chr12-110742357-110743261	0.04583757	-0.567777408	0.083	0.4	1
chr8-133296313-133297921	0.045906377	-0.714168509	0.25	0.551	1
chr17-16568518-16569488	0.045954934	-0.362016155	0	0.218	1
chr2-201115795-201116981	0.046122824	-0.353372061	0	0.21	1
chr6-28542435-28543282	0.046122991	0.283841125	0.25	0.081	1
chr15-52481521-52482316	0.046208211	-0.319156346	0	0.202	1
chr4-83212005-83212878	0.046261612	0.271710064	0.417	0.37	1
chr13-112587176-112588514	0.04627312	-0.374458807	0	0.216	1
chr3-122563679-122564905	0.046350792	-0.365029394	0	0.221	1
chr19-12964759-12965830	0.046359363	-0.369323132	0	0.222	1
chr10-86939143-86939952	0.046361606	0.255145168	0.417	0.244	1
chr6-141153435-141153945	0.046395148	0.252726008	0.167	0.045	1
chr2-149597355-149598066	0.046494646	0.252330152	0.333	0.102	1
chrX-2690600-2691770	0.046494845	-0.571910221	0.083	0.392	1
chr7-32904907-32906052	0.046727671	0.28556145	0.333	0.271	1
chr17-75036426-75037105	0.046730466	-0.522229585	0.083	0.382	1
chr3-186108504-186109559	0.046756168	-0.404057926	0	0.222	1
chr3-4830646-4831841	0.04684078	-0.382128202	0	0.214	1
chr2-100580310-100581462	0.046867986	-0.353372061	0	0.214	1
chr6-31729072-31730416	0.046947173	-0.369751804	0	0.219	1
chr16-89711264-89712253	0.046948147	-0.404894756	0	0.232	1
chr1-173867284-173868883	0.047103165	-0.790676939	0.417	0.646	1
chr5-139481432-139482960	0.047125923	0.256514114	0.333	0.196	1
chr6-37501983-37503280	0.047164092	-0.377446196	0	0.218	1
chr19-12956473-12957550	0.04727596	-0.384251374	0	0.229	1
chr3-45664251-45665508	0.047320727	-0.349030514	0	0.217	1
chr19-14551071-14551801	0.047384641	-0.342493597	0	0.211	1
chr3-30657782-30658938	0.04747757	-0.360722838	0	0.21	1
chr22-20568976-20569852	0.047493316	-0.370608766	0	0.218	1
chr16-2715302-2715928	0.047615104	-0.361154073	0	0.218	1
chr8-120749170-120749982	0.047630775	-0.338995093	0	0.209	1
chr9-104093393-104094682	0.048006239	-0.632051266	0.167	0.474	1
chr13-44917194-44918776	0.048096549	-0.658155865	0.167	0.479	1
chr13-27293100-27294536	0.048104044	0.272758916	0.333	0.087	1
chr14-60330946-60332107	0.048197772	-0.365459343	0	0.211	1
chr9-114387801-114388239	0.048261265	-0.352504796	0	0.216	1
chr16-68005550-68006345	0.04831788	-0.352070968	0	0.217	1
chr14-105045395-105046134	0.048363695	-0.344239673	0	0.217	1
chr15-40564165-40565319	0.048371195	-0.54973047	0.083	0.4	1
chr9-4296975-4299725	0.048406887	-0.332852221	0	0.192	1
chr7-105387800-105389414	0.048522675	-0.396925204	0	0.227	1
chr2-183037589-183038865	0.048597681	-0.375739874	0	0.218	1
chr8-22088797-22090258	0.048600499	-0.335049108	0	0.202	1
chr6-167119267-167120301	0.048707893	0.250352503	0.333	0.099	1
chr5-43064416-43065218	0.04880829	-0.534634606	0.083	0.378	1
chr12-56487464-56488687	0.048923753	-0.348160634	0	0.207	1
chr20-37289117-37289999	0.048974359	-0.338119139	0	0.209	1
chr7-134710576-134711645	0.04926421	-0.31826826	0	0.183	1
chr3-119240012-119241117	0.049457959	-0.331532482	0	0.204	1
chr2-221570919-221573829	0.04955409	-0.594431462	0.083	0.377	1
chr3-46538482-46539495	0.049723687	-0.374885956	0	0.219	1
chr4-113547214-113547940	0.049727031	-0.305329204	0	0.196	1
chr3-123201316-123202448	0.049819447	-0.650394124	0.25	0.549	1
chr1-25031829-25032644	0.049855479	-0.309804068	0	0.199	1
chr8-27378409-27379277	0.049861563	-0.335049108	0	0.205	1
chr10-11178008-11179017	0.049992339	-0.355537945	0	0.214	1
chr7-134315986-134317362	0.050102942	-0.560516375	0.083	0.385	1
chr2-74454553-74455206	0.050117303	-0.550428774	0.083	0.386	1
chr20-48760047-48760973	0.050265947	-0.360722838	0	0.213	1
chr12-55742829-55744002	0.050545839	-0.357268314	0	0.216	1
chr2-213151233-213152406	0.050611295	-0.410322352	0	0.22	1
chr15-38563816-38565159	0.05064003	-0.60219789	0.083	0.392	1
chr3-125915382-125916940	0.050702318	-0.785601175	0.417	0.716	1
chr16-11976023-11977066	0.050797056	-0.338557183	0	0.208	1
chr16-68022391-68023594	0.050901222	-0.335488084	0	0.208	1
chr12-31652776-31653681	0.050951328	-0.330211534	0	0.2	1
chr13-19633002-19634346	0.050970964	-0.526494762	0.083	0.38	1
chr12-14960767-14962062	0.051152423	-0.609204773	0.167	0.465	1
chr19-50803812-50805265	0.051175358	-0.698789493	0.167	0.488	1
chr17-56977629-56978361	0.051194829	-0.349465257	0	0.213	1
chr13-105139104-105140393	0.051376914	-0.317379627	0	0.185	1
chr8-59117305-59120025	0.051506705	-0.399026727	0	0.22	1
chr14-74492931-74494099	0.051520642	-0.707656352	0.333	0.657	1
chr9-19102135-19103373	0.051653293	-0.612623851	0.167	0.473	1
chr4-110193759-110194129	0.051816035	-0.288196999	0	0.19	1
chr17-8199721-8200688	0.051884906	-0.344239673	0	0.217	1
chr12-12266514-12267490	0.051887386	0.283989861	0.333	0.133	1
chr12-48980061-48981701	0.052117326	-0.37360413	0	0.213	1
chr16-54928326-54929518	0.05213175	-0.388911382	0	0.213	1
chr17-41785853-41787110	0.05227767	-0.341619766	0	0.2	1
chr8-124261264-124263163	0.052280032	-0.346854831	0	0.195	1
chr10-8054325-8054900	0.052316357	-0.333291866	0	0.202	1
chr2-84970364-84972246	0.052352297	-0.592737561	0.083	0.387	1
chr22-39240786-39242385	0.052478025	0.262259269	0.25	0.235	1
chr3-16841442-16843190	0.052614298	-0.326683082	0	0.198	1
chr6-36195587-36197622	0.052754642	-0.689930117	0.25	0.552	1
chr4-18020628-18022445	0.052841701	-0.650313472	0.167	0.471	1
chr21-45592054-45592706	0.052894813	-0.339870515	0	0.207	1
chr2-11343499-11345351	0.053037872	-0.355105028	0	0.207	1
chr19-11504779-11506252	0.053060165	-0.662661006	0.167	0.48	1
chr10-124719139-124719742	0.053097468	-0.326241418	0	0.203	1
chr19-2819354-2820490	0.053144609	-0.522585499	0.083	0.385	1
chr16-27169343-27170103	0.05318523	-0.376166644	0	0.218	1
chr1-89272210-89273256	0.05333066	-0.33943287	0	0.202	1
chr5-119299349-119300363	0.053343923	-0.31248234	0	0.196	1
chr9-93095219-93096709	0.053369328	-0.800864066	0.667	0.764	1
chr1-148038071-148039008	0.053484579	-0.333731377	0	0.207	1
chr3-120741843-120743191	0.053490541	-0.695138903	0.25	0.537	1
chr17-47940925-47942033	0.053511662	-0.533222276	0.083	0.386	1
chr7-103279665-103281042	0.053572298	-0.527204401	0.083	0.379	1
chr10-22681768-22682896	0.053606404	-0.332412442	0	0.201	1
chr16-3282266-3283804	0.053787547	-0.647891827	0.167	0.487	1
chr18-23231146-23232077	0.053811559	-0.368465406	0	0.212	1
chr11-128038902-128040048	0.05381268	-0.354671982	0	0.212	1
chr16-67160661-67161154	0.053860518	-0.336365636	0	0.21	1
chr2-174778120-174778982	0.053890829	-0.303984034	0	0.182	1
chr17-82065148-82066048	0.05393078	-0.350768701	0	0.211	1
chr1-94926013-94927610	0.054074424	-0.337242654	0	0.186	1
chr15-90594021-90594852	0.054117852	-0.325799619	0	0.202	1
chr20-57627789-57628755	0.054180413	-0.319600184	0	0.197	1
chr19-1881978-1882843	0.054180493	-0.344675862	0	0.213	1
chr18-9090864-9091665	0.054266334	-0.295886566	0	0.175	1
chr1-224329614-224330640	0.054310959	-0.355970732	0	0.213	1
chr11-65422064-65422539	0.054325654	-0.365459343	0	0.214	1
chr1-76153959-76155013	0.054342802	-0.327566005	0	0.193	1
chr6-112086746-112087986	0.054366937	-0.531808562	0.083	0.38	1
chr11-86068226-86069639	0.054454198	-0.671132522	0.25	0.545	1
chr3-139343473-139344526	0.054544156	-0.320930879	0	0.2	1
chr12-56645427-56646507	0.054567123	-0.651240693	0.25	0.55	1
chr22-31969726-31971089	0.054848094	-0.339870515	0	0.203	1
chr1-8700917-8701791	0.054852378	-0.350768701	0	0.205	1
chr2-148508928-148509776	0.054941195	-0.306673122	0	0.188	1
chr17-38967071-38967807	0.055053594	-0.305777316	0	0.193	1
chr17-39813301-39814166	0.05516222	-0.299940981	0	0.188	1
chr10-71850439-71851562	0.05516773	-0.534634606	0.083	0.385	1
chr1-206562729-206563436	0.055257693	-0.330211534	0	0.203	1
chr15-85581424-85583048	0.055264921	-0.332412442	0	0.202	1
chr18-74373053-74373887	0.055272628	0.277017348	0.5	0.24	1
chr3-141306790-141307641	0.055385831	-0.29408094	0	0.186	1
chr15-56042713-56043981	0.055395025	-0.32314598	0	0.195	1
chr9-33075993-33076991	0.055459791	-0.527204401	0.083	0.381	1
chr3-30353695-30354838	0.055472828	-0.292273051	0	0.185	1
chr7-26291486-26292293	0.055499807	-0.316935106	0	0.195	1
chr5-115841040-115842544	0.055529171	-0.636333171	0.167	0.475	1
chr8-9150285-9151891	0.055619826	-0.558087887	0.083	0.374	1
chr6-132813616-132815079	0.055651853	-0.66127342	0.333	0.595	1
chr6-117547578-117549911	0.055762268	-0.308463066	0	0.187	1
chr10-16816846-16818033	0.055815138	-0.720999291	0.333	0.643	1
chr10-72319090-72320484	0.0559912	-0.572254088	0.083	0.39	1
chr21-14026818-14027712	0.056026094	-0.280010183	0	0.18	1
chr18-34976587-34977868	0.056028002	-0.321374171	0	0.187	1
chr1-154626910-154628317	0.056157933	-0.322703231	0	0.203	1
chr19-31213719-31214543	0.056184913	-0.290915647	0	0.179	1
chr19-9795990-9796443	0.056321929	-0.316935106	0	0.197	1
chrY-13703346-13704374	0.056351082	-0.32048745	0	0.194	1
chr7-44145248-44146632	0.056529662	-0.335926927	0	0.194	1
chr4-47462871-47463962	0.056549818	-0.524719137	0.083	0.375	1
chr17-78378093-78378992	0.05655841	-0.346854831	0	0.21	1
chr12-110431067-110431958	0.05657292	-0.323588592	0	0.205	1
chr1-36450005-36450975	0.05665488	-0.328889376	0	0.203	1
chr7-151080106-151081063	0.056815918	-0.534281653	0.083	0.379	1
chr13-30132375-30133037	0.056843838	-0.319600184	0	0.2	1
chr19-2478245-2479074	0.057012997	-0.35163701	0	0.207	1
chr1-155277127-155277640	0.057085809	-0.322703231	0	0.198	1
chr14-56579172-56580323	0.057186024	-0.558435064	0.083	0.377	1
chr12-14257387-14258285	0.057324602	-0.349899869	0	0.205	1
chr11-35216784-35217656	0.057667876	0.253319994	0.333	0.099	1
chr11-130001449-130003825	0.05766891	-0.791844061	0.25	0.668	1
chr3-4821558-4822410	0.057789039	-0.299040984	0	0.187	1
chr5-40834022-40835598	0.057861001	-0.553218613	0.083	0.389	1
chr10-72272976-72274975	0.058107836	-0.68525363	0.167	0.547	1
chr3-33096042-33097530	0.058151184	-0.371037056	0	0.209	1
chr10-70602399-70603812	0.058317827	-0.395241779	0	0.217	1
chr16-67561676-67564079	0.058426919	-0.828570995	0.5	0.76	1
chr1-112673634-112675731	0.05854995	-0.338557183	0	0.199	1
chr14-63863889-63864720	0.058600548	-0.302637608	0	0.189	1
chr1-89609683-89611017	0.05862217	-0.298590775	0	0.186	1
chr13-23578545-23579948	0.058694114	-0.556698342	0.083	0.382	1
chr19-16828809-16829842	0.058866649	-0.341182652	0	0.206	1
chr7-43838559-43839205	0.058957851	-0.316045651	0	0.202	1
chr19-1040692-1041238	0.059073967	-0.312928235	0	0.2	1
chr19-3812126-3812771	0.059278371	-0.322260347	0	0.2	1
chr1-41003284-41004144	0.059299394	-0.310250792	0	0.192	1
chr2-64018633-64020080	0.059421028	-0.335049108	0	0.198	1
chr8-80377017-80378125	0.05942975	-0.301289925	0	0.179	1
chr7-138459585-138461292	0.059723123	-0.742557048	0.417	0.707	1
chr17-82200502-82201176	0.059725609	-0.295886566	0	0.188	1
chr17-46194594-46194952	0.059737117	-0.301289925	0	0.194	1
chr11-87037105-87038235	0.059826979	-0.563978568	0.083	0.373	1
chr7-150322148-150323961	0.059976925	-0.336804211	0	0.2	1
chr8-81685657-81686520	0.060022724	-0.301739293	0	0.186	1
chr7-8131738-8132566	0.06011331	-0.317824012	0	0.193	1
chr17-77127611-77128403	0.060203491	-0.316935106	0	0.187	1
chr20-18793517-18794433	0.060289643	-0.330211534	0	0.205	1
chr6-36885414-36886263	0.060318733	-0.54518324	0.083	0.378	1
chr17-2795714-2797028	0.06034843	-0.377446196	0	0.215	1
chr8-89757078-89758356	0.060448911	-0.324031069	0	0.191	1
chr1-153670474-153672221	0.060450296	-0.655184795	0.25	0.539	1
chr15-44719236-44720148	0.060459182	-0.32447341	0	0.196	1
chr3-50611413-50612387	0.060497874	-0.623449141	0.167	0.469	1
chr22-41940799-41941578	0.060532358	-0.336365636	0	0.206	1
chr10-58334483-58335728	0.060534535	-0.314710441	0	0.191	1
chr16-27446475-27447101	0.060555478	-0.342493597	0	0.205	1
chr6-26382767-26383932	0.060917673	-0.315155648	0	0.203	1
chrX-73943689-73944643	0.060995902	-0.292273051	0	0.185	1
chrX-123962753-123963346	0.061031941	-0.29001	0	0.186	1
chr10-42932527-42934253	0.061064315	-0.320043885	0	0.177	1
chr10-68526943-68527951	0.061110355	-0.541324357	0.083	0.385	1
chr6-57960955-57961664	0.061353558	-0.301739293	0	0.187	1
chr14-61341918-61342893	0.061415452	-0.335488084	0	0.203	1
chr5-139565381-139565784	0.061419196	-0.296788533	0	0.183	1
chr14-34539032-34540076	0.061432085	-0.530393462	0.083	0.378	1
chr10-121974242-121975458	0.061594979	-0.357700582	0	0.202	1
chr12-6778533-6779291	0.061736589	-0.31826826	0	0.195	1
chr22-26428367-26429718	0.061819298	-0.562940782	0.083	0.377	1
chrX-129843093-129844340	0.061902463	-0.306225288	0	0.192	1
chr1-1098858-1099946	0.062007475	0.295458845	0.25	0.131	1
chr21-44911231-44912326	0.062036724	-0.333731377	0	0.196	1
chr5-142712950-142713684	0.062110617	-0.291368257	0	0.188	1
chr8-76999570-77000953	0.062126275	-0.517594703	0.083	0.355	1
chr15-56886623-56887727	0.062181816	-0.324031069	0	0.196	1
chr7-2232074-2233291	0.062194915	-0.326683082	0	0.197	1
chr16-46789286-46790387	0.06220864	-0.321374171	0	0.198	1
chr3-48465563-48467117	0.062335693	-0.340308026	0	0.204	1
chr20-25623112-25624568	0.062375768	-0.346854831	0	0.202	1
chr16-29807345-29808293	0.062435924	-0.541675592	0.083	0.376	1
chr6-89432613-89434198	0.06245685	-0.321817327	0	0.19	1
chr7-90402930-90404226	0.062503443	-0.315600718	0	0.183	1
chrX-103310071-103311203	0.062545083	-0.275441798	0	0.174	1
chr7-5695008-5695787	0.062585	-0.294984036	0	0.179	1
chr12-7933011-7933605	0.062623164	-0.297689935	0	0.186	1
chr8-22066280-22067148	0.062625888	-0.302637608	0	0.188	1
chr11-118051127-118052067	0.062793662	-0.294532559	0	0.187	1
chr3-32501792-32503097	0.062855778	-0.33943287	0	0.203	1
chr3-160398886-160400992	0.062887848	-0.637859348	0.167	0.468	1
chr9-100411076-100411974	0.062952916	-0.311590135	0	0.19	1
chr19-12139562-12141432	0.063059644	-0.338119139	0	0.205	1
chr1-43348762-43349701	0.063093411	0.299034961	0.333	0.169	1
chr6-90080657-90081532	0.063113015	-0.31248234	0	0.189	1
chr16-57266405-57267560	0.063119557	-0.28592754	0	0.172	1
chr3-50600847-50602484	0.063221899	-0.325799619	0	0.191	1
chr4-99946047-99947228	0.063324782	-0.528268205	0.083	0.372	1
chr17-75404060-75406210	0.063453105	-0.64880042	0.167	0.464	1
chr9-109119203-109120313	0.063494376	-0.638205057	0.167	0.535	1
chr19-1027255-1028473	0.063561449	-0.322260347	0	0.198	1
chr3-17151253-17152281	0.063591462	-0.332852221	0	0.189	1
chr8-231962-232644	0.063633433	-0.325799619	0	0.202	1
chr14-60753100-60754193	0.063806437	-0.315600718	0	0.191	1
chr7-73433331-73434303	0.063808985	-0.322260347	0	0.203	1
chr1-52365280-52366667	0.063811618	-0.721962466	0.333	0.591	1
chr8-128540354-128541318	0.063813093	-0.291820725	0	0.18	1
chr3-128725558-128726832	0.063856721	-0.522941325	0.083	0.383	1
chrX-9462750-9463439	0.063926544	-0.306673122	0	0.186	1
chr8-38268385-38269603	0.064048125	-0.31826826	0	0.19	1
chr9-107282372-107284388	0.064105446	-0.697326462	0.333	0.587	1
chr15-55992875-55993952	0.064187188	-0.316935106	0	0.186	1
chr19-530777-532024	0.064201176	-0.554959527	0.083	0.377	1
chr3-71724527-71725647	0.064289278	-0.322703231	0	0.195	1
chr9-134455801-134456779	0.064340474	-0.331972529	0	0.195	1
chr16-68529683-68530550	0.064386271	-0.311143826	0	0.194	1
chr1-223712010-223713134	0.064520405	-0.316490447	0	0.191	1
chr2-234422640-234423415	0.064643631	-0.281377883	0	0.179	1
chr6-28980797-28982316	0.064644494	-0.310697378	0	0.19	1
chr11-14890941-14892511	0.064678639	-0.650958559	0.167	0.535	1
chr1-27321676-27322610	0.064746122	-0.6073364	0.167	0.467	1
chr3-60010221-60011270	0.064776555	-0.322703231	0	0.192	1
chr2-95074172-95075048	0.064786984	-0.288650463	0	0.175	1
chr2-218671143-218672513	0.064796933	-0.317824012	0	0.195	1
chr1-175029366-175030104	0.064816513	-0.302637608	0	0.183	1
chr19-18931881-18932923	0.065143478	-0.31248234	0	0.192	1
chr16-970175-971429	0.065276296	-0.641211265	0.167	0.474	1
chr10-26481962-26482558	0.06537871	-0.281833495	0	0.177	1
chr3-114056012-114057091	0.065409882	-0.598271663	0.167	0.464	1
chr3-32569631-32571300	0.065463139	-0.522229585	0.083	0.366	1
chr8-22574142-22574690	0.065624281	-0.298140426	0	0.189	1
chrX-129769227-129769868	0.065641893	-0.290915647	0	0.189	1
chr13-99383996-99384715	0.065654638	0.255301719	0.25	0.101	1
chr9-112174360-112175470	0.065657376	-0.335926927	0	0.2	1
chr2-230261953-230262684	0.065685059	0.259916851	0.417	0.152	1
chr2-95121143-95122349	0.065759215	-0.335049108	0	0.194	1
chr22-19717741-19718503	0.065901752	-0.330651984	0	0.192	1
chr2-218896158-218897273	0.065914118	-0.297239304	0	0.174	1
chr5-157327571-157328746	0.066168752	-0.299940981	0	0.177	1
chr17-28896748-28897921	0.066395473	-0.297689935	0	0.185	1
chr2-160492411-160494005	0.066417925	-0.314710441	0	0.183	1
chr12-29102842-29104244	0.066477678	-0.292273051	0	0.183	1
chr12-10554069-10555410	0.066522981	-0.339870515	0	0.176	1
chr7-97971362-97972664	0.066538026	-0.333291866	0	0.198	1
chr17-76452312-76453629	0.066605309	-0.534987473	0.083	0.372	1
chr19-24086633-24087666	0.066764918	-0.298140426	0	0.181	1
chr2-108620665-108621582	0.066792533	-0.301739293	0	0.185	1
chr17-35244126-35244778	0.066857943	-0.368036352	0	0.215	1
chr19-40716446-40717330	0.066990015	-0.531808562	0.083	0.369	1
chr17-79074398-79075778	0.067012429	-0.570533932	0.083	0.385	1
chr1-203272921-203273565	0.067096866	-0.29633762	0	0.188	1
chr18-14178481-14179236	0.067140686	-0.253774457	0	0.161	1
chr10-119595596-119597453	0.067197304	-0.61231336	0.167	0.462	1
chr3-27711911-27713005	0.067259632	-0.315155648	0	0.186	1
chr3-111541727-111542376	0.067294954	-0.280010183	0	0.174	1
chr9-37784369-37785445	0.06730725	-0.320930879	0	0.193	1
chr9-96686472-96687210	0.067308675	-0.29408094	0	0.179	1
chr10-97333645-97335218	0.067427226	-0.627142048	0.167	0.468	1
chr19-8050157-8050950	0.067442679	-0.333291866	0	0.194	1
chr3-42555690-42556734	0.067502965	-0.274526382	0	0.17	1
chr3-186908734-186909873	0.067538768	-0.306225288	0	0.19	1
chr21-43775617-43776810	0.067544791	-0.306673122	0	0.187	1
chr20-62237672-62238820	0.06757557	-0.688075091	0.333	0.594	1
chr1-241518761-241520056	0.067629965	-0.59576099	0.167	0.464	1
chr10-60777959-60779211	0.067682594	-0.503600039	0.083	0.362	1
chr10-98446006-98447093	0.067751444	-0.341619766	0	0.197	1
chr1-46615773-46617018	0.067920849	-0.327124611	0	0.194	1
chr12-14948665-14949118	0.067922628	-0.280466227	0	0.181	1
chr8-81096817-81097792	0.067925827	-0.268102157	0	0.171	1
chr15-91469510-91470336	0.067956177	-0.258411861	0	0.152	1
chr14-105480869-105481158	0.067999185	-0.298590775	0	0.19	1
chr12-47903951-47905510	0.06802897	-0.327124611	0	0.194	1
chr5-103258170-103259915	0.068058931	-0.694043878	0.25	0.517	1
chr1-44212683-44213917	0.068214233	-0.317379627	0	0.192	1
chr7-106021565-106023075	0.068223938	-0.496007841	0.083	0.344	1
chr20-37094829-37096456	0.068227734	-0.532868978	0.083	0.373	1
chr12-57740914-57741497	0.068236113	-0.280466227	0	0.176	1
chr19-8268450-8269556	0.068253307	-0.32048745	0	0.194	1
chr5-122844882-122846052	0.068273763	0.250120016	0.167	0.15	1
chr17-78186225-78187470	0.068476771	-0.343803352	0	0.208	1
chr13-50911101-50912302	0.068728736	-0.299491053	0	0.182	1
chr5-154940560-154941409	0.068730425	-0.299491053	0	0.182	1
chr15-38685862-38686392	0.068757291	-0.28592754	0	0.176	1
chr5-10563207-10564793	0.068828994	-0.333291866	0	0.185	1
chr20-50385819-50386789	0.06901398	-0.339870515	0	0.191	1
chr18-35240108-35241472	0.069028077	-0.48946829	0.083	0.362	1
chr2-39216283-39217452	0.069051721	-0.285018756	0	0.17	1
chr1-111507390-111508520	0.069118423	-0.321374171	0	0.192	1
chr2-10382086-10383041	0.06917169	-0.300390769	0	0.181	1
chr19-15432020-15433494	0.069195703	-0.552173055	0.083	0.371	1
chr11-59144179-59145015	0.069277927	-0.294532559	0	0.185	1
chr12-10364049-10365541	0.069335654	-0.318712371	0	0.192	1
chr14-75063105-75064261	0.069351406	-0.289103784	0	0.183	1
chrX-39854643-39856055	0.069352861	-0.295435372	0	0.178	1
chr17-38729746-38730561	0.06960748	-0.499266534	0.083	0.363	1
chr11-12223968-12225252	0.069733126	-0.31248234	0	0.186	1
chr14-67599498-67600492	0.069871049	-0.500351131	0.083	0.365	1
chr12-22334547-22335947	0.069879401	-0.313373993	0	0.172	1
chr2-219541537-219542096	0.069998642	-0.291820725	0	0.182	1
chr15-44682843-44683703	0.070163355	-0.292273051	0	0.182	1
chr1-227762264-227763096	0.070168338	-0.311143826	0	0.185	1
chr2-191675657-191676319	0.070244267	-0.274984162	0	0.176	1
chr10-75230537-75230927	0.070247566	-0.292273051	0	0.182	1
chr9-35111113-35111868	0.070400665	-0.568491656	0.167	0.46	1
chr2-112996362-112997512	0.070456848	-0.2708589	0	0.168	1
chr5-74639813-74641579	0.070492199	-0.369751804	0	0.205	1
chr1-36160747-36162477	0.070501607	-0.285018756	0	0.177	1
chr11-118919512-118920012	0.070570746	-0.28592754	0	0.175	1
chr3-183285470-183286371	0.07057908	-0.2708589	0	0.164	1
chr9-89489620-89490420	0.070608209	-0.309804068	0	0.189	1
chr1-6347976-6349467	0.070615972	-0.316935106	0	0.191	1
chr17-30831341-30832294	0.070625701	-0.308463066	0	0.193	1
chr2-11132290-11133187	0.070636382	-0.284564149	0	0.174	1
chr10-102225884-102226465	0.07067246	-0.298140426	0	0.185	1
chr3-45387984-45388902	0.070712943	-0.517951762	0.083	0.366	1
chr7-106071152-106072206	0.070766042	-0.285473219	0	0.179	1
chr9-131252403-131253147	0.070945964	-0.342056748	0	0.203	1
chr2-46615946-46617427	0.07108434	-0.593560561	0.083	0.463	1
chr7-131056832-131058100	0.071111211	-0.283199468	0	0.173	1
chr19-10379920-10381103	0.071159653	-0.609515933	0.083	0.469	1
chr3-141266338-141267527	0.071288648	-0.306225288	0	0.182	1
chr13-99655979-99657212	0.071418233	-0.285473219	0	0.176	1
chr2-201232032-201232545	0.071520204	-0.280922127	0	0.179	1
chr10-61867208-61868435	0.071544136	-0.304880954	0	0.179	1
chr11-65422698-65422985	0.071554438	-0.307568371	0	0.184	1
chr2-177552105-177553220	0.071596685	-0.498543015	0.083	0.36	1
chr16-8621156-8622182	0.071666109	-0.304880954	0	0.185	1
chr1-165392614-165393416	0.071866248	-0.285018756	0	0.176	1
chr17-67452446-67453317	0.07190876	-0.291368257	0	0.186	1
chr15-55267085-55268001	0.071913889	-0.298140426	0	0.179	1
chr12-39442217-39443714	0.071927618	-0.593875114	0.083	0.438	1
chr16-56642980-56643762	0.072136838	-0.299940981	0	0.181	1
chr3-187739604-187740236	0.072332505	-0.293177279	0	0.185	1
chr17-7922505-7923478	0.0724396	-0.289103784	0	0.182	1
chr7-105531218-105532678	0.072484104	-0.531101185	0.083	0.368	1
chr20-44650892-44652913	0.072713625	-0.325799619	0	0.187	1
chr17-76256356-76257068	0.072727865	-0.290462894	0	0.178	1
chr3-13413963-13414709	0.072990747	-0.289103784	0	0.172	1
chr12-6533933-6535382	0.073092915	-0.554263413	0.083	0.368	1
chr17-8185848-8187807	0.073162555	-0.641819869	0.167	0.462	1
chr3-179315771-179316438	0.073163164	-0.281833495	0	0.179	1
chr1-53325820-53326915	0.073247276	-0.515092816	0.083	0.362	1
chr1-146006871-146007555	0.073266198	-0.284109399	0	0.175	1
chr1-150233813-150236608	0.073335589	-0.707656352	0.417	0.634	1
chr1-53014547-53015154	0.073405072	-0.274526382	0	0.177	1
chr9-91192922-91194453	0.07343818	-0.305329204	0	0.185	1
chr1-207050505-207051174	0.073527842	-0.284564149	0	0.179	1
chr7-22082576-22083717	0.073551038	-0.268102157	0	0.161	1
chr12-4604457-4605215	0.07362527	-0.302637608	0	0.184	1
chr6-10837658-10838775	0.073676348	-0.303984034	0	0.186	1
chr14-73568751-73570055	0.073783662	-0.300390769	0	0.179	1
chr8-66774521-66775788	0.073806581	-0.615539202	0.25	0.52	1
chr11-118914036-118914746	0.073837029	-0.279097663	0	0.171	1
chr1-155140006-155140702	0.07383782	-0.291820725	0	0.182	1
chr1-202143117-202144908	0.073838844	-0.319600184	0	0.191	1
chr8-11283803-11285170	0.073884273	-0.498543015	0.083	0.36	1
chr8-61713885-61714997	0.073930276	-0.588518371	0.167	0.452	1
chr3-59049463-59050321	0.073954288	-0.31248234	0	0.182	1
chr11-65180776-65182235	0.074015296	-0.314265096	0	0.188	1
chr5-110738239-110739597	0.074073743	-0.496370282	0.083	0.355	1
chr6-169654352-169655213	0.074139911	-0.303984034	0	0.179	1
chr1-84862540-84863318	0.074167999	-0.253309896	0	0.16	1
chr1-33126855-33127799	0.074211081	-0.638205057	0.167	0.538	1
chr22-39173836-39174922	0.074234696	-0.333731377	0	0.193	1
chr6-52284240-52285525	0.074320572	-0.634499625	0.333	0.577	1
chr12-54497234-54498097	0.074338233	-0.494557167	0.083	0.369	1
chr9-96777211-96778403	0.074343476	-0.295886566	0	0.18	1
chrX-78138945-78139916	0.074445474	-0.261649197	0	0.171	1
chr1-30749570-30750142	0.074456415	-0.276356633	0	0.172	1
chr17-8210097-8210977	0.074491585	-0.300840417	0	0.184	1
chr5-80191738-80192798	0.074527011	-0.282744287	0	0.176	1
chr3-113947311-113948757	0.074838808	-0.294984036	0	0.169	1
chr1-184386405-184388103	0.074860355	-0.436339885	0	0.208	1
chr11-47950017-47950909	0.074944898	-0.313819613	0	0.182	1
chr9-137461422-137462388	0.074971385	-0.516165585	0.083	0.367	1
chr2-236569187-236569932	0.075010432	-0.266721807	0	0.168	1
chr8-98825059-98826224	0.075049107	-0.263495847	0	0.168	1
chr17-80991288-80992494	0.075097298	-0.311143826	0	0.188	1
chr2-74848926-74849969	0.075103637	-0.263495847	0	0.163	1
chr16-48611620-48612112	0.075401824	-0.269481187	0	0.166	1
chr7-107742939-107744624	0.075582166	-0.690908198	0.167	0.583	1
chrX-47650050-47651206	0.075599746	-0.547208777	0.167	0.446	1
chr4-8409034-8410067	0.075772271	-0.471913882	0	0.203	1
chr13-99218834-99219314	0.075974993	-0.263034406	0	0.169	1
chr9-134390422-134392259	0.076023787	-0.282288963	0	0.17	1
chr2-234483314-234484280	0.076085551	-0.289103784	0	0.18	1
chr2-233409350-233409996	0.076240899	-0.26580084	0	0.172	1
chr3-146543789-146544909	0.076336925	-0.298140426	0	0.175	1
chr2-136131391-136132570	0.076346286	-0.563682134	0.083	0.45	1
chr17-43367599-43369553	0.076421436	-0.579798505	0.083	0.375	1
chr17-55264332-55265206	0.076455298	-0.274984162	0	0.171	1
chr7-149195163-149196944	0.076579486	-0.291820725	0	0.174	1
chr15-78750553-78751367	0.076632969	-0.303086557	0	0.188	1
chr22-37905596-37906933	0.076652805	-0.295435372	0	0.178	1
chr10-56360519-56361959	0.076668231	-0.47151452	0.083	0.333	1
chr19-983937-984665	0.076745788	-0.307120816	0	0.185	1
chr8-60926264-60927936	0.076791498	-0.310250792	0	0.182	1
chr1-26335948-26336964	0.076796838	-0.29633762	0	0.179	1
chr5-95834394-95835254	0.076832412	-0.276813833	0	0.172	1
chr8-81093460-81094205	0.076848356	-0.266721807	0	0.17	1
chr4-55395238-55396609	0.076848411	-0.585990653	0.167	0.45	1
chr13-30376449-30377354	0.076866815	-0.283654505	0	0.176	1
chr10-110414166-110415082	0.076883033	-0.307568371	0	0.176	1
chr18-77102023-77102871	0.076906823	-0.312928235	0	0.185	1
chr20-57392475-57393254	0.076961514	-0.517951762	0.083	0.357	1
chr2-43158056-43159383	0.076965152	-0.536750512	0.083	0.364	1
chr1-211829917-211830987	0.077008975	-0.304880954	0	0.18	1
chr11-1850564-1851252	0.077077292	-0.29408094	0	0.181	1
chr22-40289287-40290693	0.077176868	-0.297689935	0	0.177	1
chr2-176826215-176826845	0.077407989	-0.253774457	0	0.151	1
chr12-57458890-57459866	0.077470544	-0.470038995	0.083	0.357	1
chr9-62802028-62802769	0.077532135	-0.330651984	0	0.186	1
chr16-88454573-88455710	0.0775753	-0.305777316	0	0.18	1
chr20-33443214-33445122	0.077636685	-0.531808562	0.083	0.36	1
chr21-31730907-31732985	0.077974072	-0.59324594	0.167	0.453	1
chr1-11654299-11655162	0.078223819	-0.293177279	0	0.175	1
chr19-13149813-13150511	0.078277046	-0.474461052	0.083	0.361	1
chr7-32494894-32496179	0.078326918	-0.645587492	0.25	0.52	1
chr19-44002359-44003363	0.078358176	-0.328889376	0	0.19	1
chr2-84906805-84907420	0.078401278	-0.279553995	0	0.177	1
chr5-43483221-43484751	0.078654654	-0.591986769	0.167	0.449	1
chr10-28302155-28303394	0.078760581	-0.650993828	0.333	0.58	1
chr7-107125948-107126902	0.078834266	-0.250984843	0	0.164	1
chr1-25231935-25233409	0.079195425	-0.52436375	0.083	0.368	1
chr14-91880660-91881410	0.079198773	-0.266721807	0	0.166	1
chr1-100400329-100400774	0.079435161	-0.258874782	0	0.17	1
chr2-75646279-75647415	0.079438549	-0.318712371	0	0.187	1
chr5-140690696-140691878	0.07963202	-0.319156346	0	0.189	1
chr16-81615932-81617066	0.080095461	-0.314265096	0	0.184	1
chr19-51904273-51905209	0.080097369	-0.300840417	0	0.181	1
chr2-39123907-39124815	0.080248188	-0.553044406	0.167	0.448	1
chr21-45301892-45302809	0.080274398	0.264253319	0.25	0.086	1
chr2-218892252-218893285	0.08028944	-0.497819134	0.083	0.354	1
chr11-45354935-45355773	0.08032973	-0.287743393	0	0.18	1
chr21-46183889-46185265	0.080392255	-0.283199468	0	0.175	1
chr1-25796123-25797269	0.080393388	-0.301739293	0	0.181	1
chr2-174634068-174635142	0.080448446	-0.260724985	0	0.164	1
chr6-2902564-2903476	0.080566439	-0.303086557	0	0.184	1
chr17-41662513-41663019	0.080766426	-0.276356633	0	0.174	1
chr11-111446038-111446965	0.080771178	-0.286835752	0	0.17	1
chr5-99037539-99038255	0.080855048	-0.259337556	0	0.162	1
chr8-67063916-67065130	0.080876406	-0.485457256	0.083	0.355	1
chr7-93117314-93118233	0.080886666	-0.271776645	0	0.174	1
chr17-21280027-21280321	0.080933327	-0.278641186	0	0.177	1
chr9-63816614-63818389	0.080965946	-0.288196999	0	0.17	1
chr14-32075790-32078294	0.081036445	-0.550777799	0.167	0.433	1
chrX-49166102-49167332	0.081127943	-0.273152168	0	0.166	1
chr2-197198445-197199545	0.081199657	-0.476667008	0.083	0.352	1
chr14-102927824-102928942	0.081221624	-0.262572817	0	0.161	1
chr11-112279793-112280876	0.081533132	-0.274068456	0	0.172	1
chr5-140302581-140303520	0.08154282	-0.288650463	0	0.18	1
chr11-3946753-3947765	0.081665732	-0.287289644	0	0.18	1
chr17-75130560-75132042	0.08167426	-0.308463066	0	0.182	1
chr14-50082012-50082736	0.081700315	-0.283654505	0	0.173	1
chr16-88619395-88620641	0.081797374	-0.345547845	0	0.189	1
chr3-149751644-149752865	0.081870919	-0.282288963	0	0.178	1
chr1-91500331-91501757	0.081881832	-0.285473219	0	0.173	1
chr1-197145843-197147119	0.081899604	-0.470776946	0.083	0.348	1
chr18-24397035-24398205	0.081970191	-0.295435372	0	0.172	1
chr3-38164496-38166142	0.081993884	-0.717001423	0.5	0.663	1
chr10-91798020-91799249	0.082046357	-0.502156983	0.083	0.353	1
chr2-157440755-157441323	0.082114194	-0.281377883	0	0.172	1
chr2-32356096-32358163	0.082125066	-0.564324331	0.083	0.363	1
chr14-49867746-49868624	0.082139463	-0.639041026	0.333	0.578	1
chr6-152184302-152185626	0.082168214	-0.28592754	0	0.178	1
chr11-111378712-111379777	0.082239213	-0.25980018	0	0.155	1
chr7-131107354-131108412	0.082295902	-0.459667843	0.083	0.349	1
chr2-178522581-178523515	0.082307234	-0.277727799	0	0.168	1
chr1-38045959-38047497	0.082583969	-0.333731377	0	0.183	1
chr10-50621806-50622743	0.082685698	-0.266261397	0	0.161	1
chr21-46323518-46325466	0.082760744	-0.749647497	0.417	0.668	1
chr6-143536351-143537588	0.082772171	-0.279553995	0	0.167	1
chr11-46670611-46671750	0.082786877	-0.283654505	0	0.175	1
chr8-28347123-28348820	0.082901138	-0.29633762	0	0.173	1
chr19-32691444-32692920	0.082949554	-0.316045651	0	0.187	1
chr1-92858616-92859502	0.082956378	-0.273152168	0	0.174	1
chr11-44065667-44066771	0.083009349	-0.492741771	0.083	0.349	1
chr11-61679818-61680612	0.083022556	-0.301739293	0	0.182	1
chr18-3245797-3246331	0.083046424	-0.257022204	0	0.161	1
chr7-118183238-118184693	0.083051248	-0.537756997	0.083	0.439	1
chr6-157020549-157022339	0.083054127	-0.664945737	0.333	0.578	1
chr3-119497800-119498992	0.083100384	-0.566890263	0.167	0.45	1
chr8-124476060-124476506	0.083224864	-0.287743393	0	0.175	1
chr1-26317677-26318091	0.08327346	-0.264418286	0	0.17	1
chr14-101707114-101707867	0.083302242	-0.287743393	0	0.178	1
chr3-141191905-141192636	0.083310371	-0.257485572	0	0.167	1
chr3-113838421-113839134	0.083372823	-0.261187165	0	0.165	1
chr1-202164434-202165086	0.083444546	-0.259337556	0	0.164	1
chr6-24720002-24721804	0.083494314	-0.749449854	0.333	0.723	1
chr2-201118167-201119068	0.083497065	-0.307568371	0	0.184	1
chr1-34984584-34985650	0.083511378	-0.301289925	0	0.182	1
chr4-119211942-119213364	0.083581653	-0.57179558	0.25	0.505	1
chr5-123422564-123424060	0.083650839	-0.642238135	0.333	0.571	1
chr3-125051737-125052518	0.083783246	-0.254238869	0	0.158	1
chr12-62259107-62261196	0.083947114	-0.681874386	0.333	0.568	1
chr10-100986733-100987680	0.083954736	-0.292273051	0	0.181	1
chr22-45978485-45979356	0.084006937	-0.291820725	0	0.168	1
chr4-139452992-139454521	0.084023412	-0.675952811	0.333	0.613	1
chr17-7351113-7352218	0.084088898	-0.296788533	0	0.177	1
chr6-31271041-31272718	0.084098646	-0.582507792	0.167	0.46	1
chr5-39209778-39210309	0.084105963	-0.265340136	0	0.16	1
chr1-101309020-101310264	0.084407951	-0.525936944	0.167	0.441	1
chr5-132103237-132104300	0.084458273	-0.277270888	0	0.171	1
chr1-234408526-234409646	0.08457072	-0.260262657	0	0.155	1
chr7-158818243-158818871	0.084591341	-0.274526382	0	0.172	1
chr2-68767077-68767983	0.084624997	-0.280466227	0	0.171	1
chr15-84600283-84601361	0.084705432	-0.49419427	0.083	0.36	1
chr7-906697-909084	0.084857159	-0.29408094	0	0.167	1
chr12-110697925-110698633	0.084870917	-0.256558688	0	0.162	1
chr17-17304548-17305806	0.084874662	-0.289103784	0	0.176	1
chr5-134527200-134527782	0.084882289	-0.2708589	0	0.17	1
chr17-29389759-29391462	0.08507564	-0.510434911	0.083	0.355	1
chr6-30515692-30516836	0.085119777	-0.489832377	0.083	0.352	1
chr4-2462165-2463125	0.085196944	-0.263495847	0	0.161	1
chr3-32684286-32685742	0.085203245	-0.600130927	0.167	0.518	1
chr11-112289729-112290572	0.085237867	-0.277727799	0	0.169	1
chr7-65037562-65039035	0.085311746	-0.658721988	0.333	0.628	1
chr17-64505106-64507662	0.085319573	-0.793442615	0.417	0.721	1
chr5-151149972-151150966	0.085414068	-0.261187165	0	0.161	1
chr8-37694864-37696026	0.085465008	-0.278184565	0	0.169	1
chr6-10720075-10721198	0.085481012	-0.267182071	0	0.164	1
chr1-88991506-88993276	0.085687415	-0.616460654	0.333	0.572	1
chr14-52351709-52352924	0.085891833	-0.307120816	0	0.17	1
chr19-13277040-13278257	0.085949063	-0.277270888	0	0.172	1
chr7-2353556-2355464	0.085956822	-0.67613224	0.25	0.521	1
chr19-13836675-13837201	0.085968825	-0.268102157	0	0.16	1
chr11-48001208-48002221	0.086108833	-0.60741949	0.25	0.511	1
chr22-49970396-49971692	0.086118071	-0.493468204	0.083	0.352	1
chr3-127589496-127591336	0.086204734	-0.503600039	0.083	0.347	1
chr11-95788817-95791238	0.08634588	-0.753773843	0.583	0.77	1
chr3-129015396-129016881	0.086351463	-0.285473219	0	0.173	1
chr11-536646-537626	0.086384246	-0.305329204	0	0.176	1
chr15-88638272-88639354	0.086434603	-0.633161193	0.333	0.579	1
chrX-102154307-102156214	0.086437242	-0.256558688	0	0.15	1
chr19-29671409-29671993	0.08645587	-0.286381718	0	0.177	1
chr13-113393434-113394301	0.086593231	-0.267642187	0	0.169	1
chr14-99271782-99272499	0.086688218	-0.53382773	0.167	0.446	1
chr19-11737908-11739224	0.086729826	-0.499628157	0.083	0.359	1
chr4-89306930-89308426	0.086839595	-0.272235298	0	0.164	1
chr1-111215713-111216504	0.086863765	-0.531101185	0.083	0.355	1
chr16-24013622-24014584	0.08689504	-0.279553995	0	0.165	1
chr18-77131750-77132977	0.086933133	-0.284109399	0	0.169	1
chr12-4271692-4272928	0.086989186	-0.615249998	0.25	0.521	1
chr8-123520057-123520767	0.087036753	-0.264418286	0	0.163	1
chr2-85538224-85540002	0.087132457	-0.612623851	0.167	0.446	1
chrX-13087045-13087817	0.087141286	-0.253309896	0	0.159	1
chr11-66479639-66480756	0.087151589	-0.485092063	0.083	0.358	1
chr7-135980465-135981138	0.087299519	-0.291820725	0	0.171	1
chr12-103494485-103496439	0.087373562	-0.297239304	0	0.17	1
chr6-90413629-90414351	0.087433687	-0.276813833	0	0.17	1
chr4-173369448-173372141	0.087564376	-0.719694275	0.333	0.661	1
chr9-124852806-124853529	0.087845867	-0.267642187	0	0.164	1
chr21-33641154-33642953	0.087863767	-0.723724152	0.583	0.716	1
chrX-50204134-50204999	0.088028037	-0.274984162	0	0.165	1
chr4-112230902-112232550	0.088044094	-0.650111824	0.25	0.51	1
chr11-587596-588468	0.088061326	-0.275441798	0	0.167	1
chr16-67542355-67542849	0.088135191	-0.268102157	0	0.169	1
chr2-84888354-84889551	0.088142902	-0.251915314	0	0.157	1
chr6-6614073-6615297	0.08834308	-0.274526382	0	0.163	1
chr19-58580918-58581517	0.088428659	-0.274984162	0	0.172	1
chr2-24971127-24972338	0.088442616	-0.673993958	0.333	0.623	1
chr17-49217868-49218507	0.088452342	-0.270399808	0	0.166	1
chr1-91555690-91556515	0.088503327	-0.287743393	0	0.17	1
chr6-169958942-169959609	0.088585862	-0.252380324	0	0.149	1
chrX-77785705-77786608	0.08859061	-0.272693806	0	0.172	1
chr7-103074214-103075694	0.088794812	-0.564966242	0.167	0.44	1
chr2-110846311-110847479	0.088945469	-0.292725236	0	0.17	1
chr15-25846282-25846770	0.088962856	-0.258411861	0	0.161	1
chr6-139290486-139291229	0.08902115	-0.268102157	0	0.169	1
chr1-145845063-145846465	0.089182849	-0.286381718	0	0.17	1
chr11-46936176-46937085	0.089207008	-0.291368257	0	0.177	1
chr6-26341422-26342572	0.089319696	-0.265340136	0	0.164	1
chr3-50573308-50574456	0.089323687	-0.303984034	0	0.159	1
chr13-73715185-73716174	0.089352503	-0.253774457	0	0.158	1
chr2-43595421-43596660	0.089398556	-0.46375112	0.083	0.348	1
chr1-54886519-54887645	0.089420798	-0.320043885	0	0.183	1
chr7-128869019-128870196	0.089496643	-0.257022204	0	0.157	1
chr7-102748277-102749367	0.089528924	-0.552720823	0.167	0.447	1
chr9-35115562-35117121	0.089619004	-0.600777974	0.167	0.448	1
chr17-57084594-57086655	0.089620775	-0.646224584	0.25	0.58	1
chr12-132686677-132688058	0.089853791	-0.603279939	0.167	0.452	1
chr3-195850663-195851230	0.089889338	-0.261187165	0	0.165	1
chr7-106864486-106865781	0.090006763	-0.273610385	0	0.168	1
chr18-12407390-12408498	0.090007215	-0.298140426	0	0.172	1
chr1-147084080-147085315	0.090265182	-0.25980018	0	0.152	1
chr7-104940590-104941136	0.090337704	-0.259337556	0	0.165	1
chr16-57446518-57447836	0.090370353	-0.482898962	0.083	0.35	1
chr6-37051137-37051797	0.090403248	-0.280010183	0	0.167	1
chr14-20609259-20610256	0.090430015	-0.257948791	0	0.163	1
chr1-145465045-145465825	0.090467249	-0.250519382	0	0.161	1
chr2-113626650-113627545	0.090527942	-0.251915314	0	0.163	1
chr17-7012191-7012780	0.090797814	-0.296788533	0	0.181	1
chr16-47142963-47144533	0.090842659	-0.29362918	0	0.173	1
chr19-57558761-57560089	0.090845019	-0.289103784	0	0.175	1
chr11-122838150-122838807	0.090937526	-0.252380324	0	0.149	1
chr12-9741499-9743449	0.090957961	-0.489832377	0.083	0.346	1
chr2-174485871-174487526	0.091031085	-0.561753827	0.167	0.444	1
chr19-49717163-49718207	0.091034975	-0.26395714	0	0.164	1
chr14-24051450-24052705	0.091068118	-0.275441798	0	0.166	1
chr5-88140820-88141810	0.091164675	-0.326241418	0	0.178	1
chr3-151202539-151203349	0.091396836	-0.259337556	0	0.16	1
chr17-42287161-42289427	0.09142126	-0.497819134	0.083	0.352	1
chr7-157302036-157302854	0.091422747	-0.285473219	0	0.167	1
chr4-118591124-118592113	0.091443442	-0.448472533	0.083	0.344	1
chr7-93231539-93232710	0.091450479	-0.557717473	0.167	0.504	1
chr3-4518620-4519378	0.091510909	-0.254238869	0	0.163	1
chr19-41882580-41883441	0.091589796	-0.26856198	0	0.164	1
chrX-53071536-53072231	0.091636621	-0.253774457	0	0.157	1
chr3-172522961-172523727	0.091655013	-0.254238869	0	0.158	1
chr6-87589471-87590420	0.091693559	-0.457807981	0.083	0.348	1
chr2-70070507-70071180	0.091866423	-0.277270888	0	0.177	1
chr11-75768026-75768909	0.091916324	-0.280922127	0	0.169	1
chr9-35811673-35812387	0.091965893	-0.442465988	0.083	0.343	1
chr2-241701006-241702843	0.092230437	-0.736061714	0.417	0.69	1
chr1-26541505-26542535	0.092394661	-0.284564149	0	0.173	1
chr17-77088139-77089005	0.092452281	-0.288650463	0	0.174	1
chr6-159103969-159104396	0.092548397	-0.250053772	0	0.163	1
chr5-74684729-74685845	0.092697546	-0.252380324	0	0.155	1
chr4-6695888-6696872	0.092702055	-0.26994057	0	0.16	1
chr5-71601037-71601970	0.092759205	-0.279553995	0	0.163	1
chr2-68156893-68158252	0.092839393	-0.556921752	0.167	0.443	1
chr10-70477396-70479021	0.092870794	-0.261187165	0	0.158	1
chr13-30743787-30744707	0.09308232	-0.299491053	0	0.17	1
chr1-109493656-109494564	0.09320381	-0.465603342	0.083	0.349	1
chr14-106506660-106507666	0.093312234	-0.273152168	0	0.162	1
chr1-8152373-8153671	0.093394856	-0.50323941	0.083	0.347	1
chr17-29706237-29707219	0.093539871	-0.275441798	0	0.169	1
chr9-35756270-35757721	0.093779758	-0.262572817	0	0.164	1
chr2-157404024-157404754	0.093787637	-0.259337556	0	0.161	1
chr12-104286521-104287459	0.093863406	-0.455572976	0.083	0.347	1
chr1-179881803-179883430	0.093993679	-0.678886113	0.417	0.619	1
chr19-1087772-1088854	0.093995879	-0.263034406	0	0.162	1
chr1-228457186-228459453	0.094027859	-0.616984354	0.25	0.501	1
chr17-18038606-18040016	0.094283011	-0.663373031	0.333	0.578	1
chr5-177362623-177363490	0.094385939	-0.258411861	0	0.162	1
chr17-8158597-8159003	0.094678531	-0.256558688	0	0.162	1
chr15-42581016-42581854	0.094848793	-0.260262657	0	0.164	1
chr3-152298538-152299591	0.09491353	-0.272693806	0	0.164	1
chr19-11354896-11355970	0.094988276	-0.26994057	0	0.168	1
chr11-65572320-65572655	0.095054621	-0.253774457	0	0.162	1
chr2-9702810-9703907	0.095165703	-0.349030514	0	0.173	1
chr4-147616800-147618175	0.095251598	-0.533499807	0.167	0.437	1
chr16-57485826-57486708	0.095268131	-0.260262657	0	0.162	1
chr12-14417705-14418117	0.095300378	-0.252380324	0	0.156	1
chr14-31456823-31457723	0.095524611	-0.461525311	0.083	0.345	1
chr11-35176943-35177803	0.095665785	-0.257022204	0	0.159	1
chr6-158270583-158271581	0.095755943	-0.251915314	0	0.16	1
chr2-30266012-30267428	0.095824127	-0.282744287	0	0.164	1
chr8-125950002-125951699	0.095849568	-0.285018756	0	0.172	1
chr21-35048277-35049472	0.095872949	-0.52542965	0.083	0.352	1
chr12-132904572-132905049	0.095936415	-0.256558688	0	0.16	1
chr19-36418027-36419014	0.096118586	-0.258874782	0	0.162	1
chr6-26215228-26217397	0.096253149	-0.672523071	0.25	0.562	1
chr13-72781204-72782457	0.096450754	-0.546558915	0.167	0.44	1
chr8-144526851-144527354	0.096561955	-0.257485572	0	0.157	1
chr12-6469908-6471278	0.096592654	-0.639840968	0.167	0.574	1
chr9-130693158-130694116	0.096845998	-0.492378417	0.083	0.357	1
chr9-126719567-126719987	0.096924619	-0.250519382	0	0.157	1
chr2-136381879-136382726	0.096952558	-0.26856198	0	0.159	1
chr22-21013823-21014564	0.09706126	-0.265340136	0	0.162	1
chr19-56594850-56595792	0.097146005	-0.264418286	0	0.164	1
chr2-210476167-210476993	0.097154417	-0.254703131	0	0.162	1
chrX-96684358-96685992	0.097527795	-0.259337556	0	0.155	1
chr3-129314825-129316879	0.097552613	-0.478135774	0.083	0.344	1
chr11-125902717-125904581	0.09766302	-0.269021656	0	0.165	1
chr1-148372430-148373881	0.097676837	-0.252845185	0	0.161	1
chr16-86563525-86564184	0.09773596	-0.258411861	0	0.164	1
chr7-151408513-151410090	0.097780606	-0.289556963	0	0.159	1
chr6-14857061-14857954	0.097933003	-0.266261397	0	0.159	1
chr19-17260647-17261205	0.097944247	-0.250984843	0	0.157	1
chr1-30756258-30757953	0.097962397	-0.300390769	0	0.172	1
chr11-5689495-5690117	0.097969888	-0.254238869	0	0.156	1
chr8-144082115-144082876	0.097997599	-0.276356633	0	0.169	1
chr10-69451033-69451981	0.098007455	-0.258411861	0	0.154	1
chr1-161225372-161226192	0.098158272	-0.61374882	0.25	0.567	1
chr2-37599333-37600399	0.098199416	-0.252845185	0	0.15	1
chr13-72726732-72728230	0.098401823	-0.633964401	0.25	0.56	1
chr1-103524891-103526454	0.098412555	-0.428099409	0.083	0.33	1
chr1-12448851-12450022	0.098526941	-0.273152168	0	0.162	1
chr17-60599309-60601435	0.098535005	-0.548507625	0.167	0.434	1
chr15-76994583-76995558	0.098537435	-0.272693806	0	0.164	1
chr1-111738212-111740375	0.098573607	-0.276813833	0	0.159	1
chr5-142012122-142013214	0.098772367	-0.264418286	0	0.159	1
chr22-49961736-49962598	0.098784705	-0.258411861	0	0.154	1
chr13-23466077-23467005	0.098837942	-0.250053772	0	0.152	1
chr1-11478490-11479517	0.099147002	-0.283199468	0	0.169	1
chr20-4760407-4761287	0.099152626	-0.251915314	0	0.155	1
chr11-34250871-34251559	0.099165506	-0.267642187	0	0.161	1
chr6-34526859-34527579	0.099172862	-0.46375112	0.083	0.349	1
chr17-45261480-45262454	0.099179578	-0.261649197	0	0.162	1
chr12-57240098-57240786	0.09919158	-0.258411861	0	0.159	1
chr20-31674724-31676131	0.099232386	-0.2708589	0	0.166	1
chr8-120731221-120732993	0.099240626	-0.268102157	0	0.159	1
chr1-54405820-54407819	0.099276675	-0.588834025	0.167	0.442	1
chr19-2273446-2273926	0.099362276	-0.268102157	0	0.166	1
chr19-42244249-42245021	0.09937832	-0.479969631	0.083	0.348	1
chr21-37257292-37258729	0.099392148	-0.271776645	0	0.16	1
chr2-170770074-170771478	0.099490497	-0.278641186	0	0.159	1
chr1-214602627-214603547	0.099499727	-0.455945718	0.083	0.334	1
chr19-14472121-14472672	0.099503034	-0.257948791	0	0.161	1
chr12-93467069-93468072	0.099521672	-0.448097856	0.083	0.344	1
chr19-11813629-11814860	0.09961994	-0.298140426	0	0.175	1
chr3-105367208-105370011	0.100210694	-0.421243929	0.083	0.306	1
chr16-47460473-47462108	0.100351853	-0.544282088	0.167	0.434	1
chr2-197434406-197435535	0.100772082	-0.542001661	0.167	0.439	1
chr19-44112762-44113876	0.100777039	-0.272693806	0	0.167	1
chr11-65574076-65575030	0.100871089	-0.449595982	0.083	0.339	1
chrX-72238609-72239313	0.100898202	-0.250053772	0	0.158	1
chr2-86040903-86041317	0.100922046	-0.257948791	0	0.154	1
chr16-27463546-27464485	0.101143488	-0.275441798	0	0.16	1
chr19-19032400-19034602	0.101175839	-0.599525362	0.167	0.439	1
chr19-6766595-6768307	0.10120034	-0.635836816	0.333	0.563	1
chr1-161044633-161046385	0.101211399	-0.568491656	0.167	0.443	1
chr2-27489098-27490135	0.101297735	-0.561324964	0.167	0.511	1
chr12-82685702-82687931	0.101451527	-0.530216476	0.167	0.394	1
chr7-74093561-74094986	0.101455277	-0.285473219	0	0.165	1
chr19-5790336-5791404	0.101462274	-0.61119504	0.167	0.517	1
chr8-143933697-143934381	0.101468701	-0.259337556	0	0.159	1
chr17-8125363-8126188	0.101472182	-0.272235298	0	0.167	1
chr22-50529768-50530429	0.101551503	-0.300840417	0	0.172	1
chr2-30336757-30337824	0.101573619	-0.260724985	0	0.156	1
chr17-42016643-42018009	0.101632484	-0.470776946	0.083	0.342	1
chr17-47188269-47189720	0.101965954	-0.596619294	0.167	0.512	1
chr3-43477353-43478664	0.101988067	-0.258874782	0	0.156	1
chr6-133951731-133953597	0.102063938	-0.479236368	0.083	0.338	1
chr5-83076732-83078071	0.102287627	-0.542327657	0.167	0.435	1
chr7-120949896-120951420	0.102298283	-0.677124274	0.5	0.683	1
chr21-33491018-33492083	0.102578142	-0.469300666	0.083	0.34	1
chr11-20363258-20364168	0.102637263	-0.256558688	0	0.158	1
chr17-48429636-48430465	0.102824634	-0.258874782	0	0.159	1
chr14-101947552-101948792	0.10294747	-0.636512805	0.417	0.615	1
chr13-42047582-42049563	0.103020622	-0.265340136	0	0.163	1
chr1-154982752-154983641	0.103284829	-0.522636336	0.167	0.44	1
chr4-120066145-120067507	0.103420774	-0.565821679	0.25	0.497	1
chr12-51820343-51821916	0.10342963	-0.47114578	0.083	0.328	1
chr17-63998007-63999050	0.103449548	-0.264418286	0	0.161	1
chr16-10385643-10386455	0.103614079	-0.277727799	0	0.17	1
chr12-31323531-31326539	0.103782526	-0.660948943	0.417	0.6	1
chr11-72039845-72042127	0.104087559	-0.480702521	0.083	0.335	1
chr11-77637214-77638023	0.104284846	-0.261649197	0	0.162	1
chr1-40476798-40477987	0.104443735	-0.262572817	0	0.16	1
chr8-100494175-100495440	0.104487558	-0.309804068	0	0.169	1
chr16-30186923-30187575	0.104580723	-0.267182071	0	0.165	1
chr19-45075930-45076634	0.104610215	-0.261187165	0	0.155	1
chr13-28137802-28140065	0.10468577	-0.647550957	0.167	0.559	1
chr2-127407704-127408505	0.104700771	-0.264879285	0	0.156	1
chr11-46380253-46382449	0.104845416	-0.2708589	0	0.159	1
chr15-60127051-60128118	0.104970603	-0.253309896	0	0.154	1
chr16-3610909-3612211	0.105132136	-0.486187365	0.083	0.339	1
chr10-11144862-11145768	0.10518181	-0.254703131	0	0.16	1
chr7-144834610-144836352	0.105208098	-0.577447965	0.167	0.499	1
chr8-123540388-123542032	0.10531758	-0.443594122	0.083	0.329	1
chr19-58543630-58545204	0.105400723	-0.710287044	0.417	0.607	1
chr1-19881891-19883093	0.105488391	-0.47114578	0.083	0.336	1
chr12-32106234-32107616	0.105658548	-0.26994057	0	0.157	1
chr6-149544964-149546556	0.105751985	-0.539064378	0.167	0.435	1
chr19-9767919-9769121	0.105846898	-0.468192463	0.083	0.337	1
chr7-3092177-3092997	0.106139429	-0.252380324	0	0.158	1
chr5-177132653-177134624	0.106142639	-0.622174947	0.25	0.508	1
chr1-45685977-45687701	0.106147775	-0.709783933	0.5	0.688	1
chr16-53054393-53055429	0.106318518	-0.26580084	0	0.162	1
chr15-74695402-74696457	0.107025086	-0.257948791	0	0.155	1
chr7-100126373-100128303	0.107063957	-0.557566965	0.167	0.436	1
chr3-138186751-138188169	0.10711086	-0.457063364	0.083	0.331	1
chr9-130834437-130835932	0.10723935	-0.273152168	0	0.16	1
chr10-70887416-70888738	0.107367614	-0.255631208	0	0.154	1
chr1-205774245-205775655	0.107455098	-0.474093064	0.083	0.345	1
chr1-211133411-211134486	0.107647664	-0.257022204	0	0.15	1
chr7-142798130-142799228	0.107812817	-0.266721807	0	0.156	1
chr7-66920612-66921553	0.108191649	-0.455200139	0.083	0.336	1
chr20-62977461-62978314	0.108291827	-0.259337556	0	0.151	1
chr3-129120219-129120925	0.10832952	-0.432651698	0.083	0.338	1
chr15-89358426-89359169	0.108344503	-0.267182071	0	0.161	1
chr14-52729588-52730708	0.108352876	-0.580710305	0.167	0.505	1
chr1-1628708-1630848	0.108625832	-0.717675108	0.333	0.561	1
chr16-89114763-89115897	0.108682841	-0.500996337	0.167	0.423	1
chr15-66386276-66387622	0.108877279	-0.587802634	0.25	0.503	1
chr16-11621636-11622654	0.108932485	-0.265340136	0	0.16	1
chr21-32770992-32772789	0.109503053	-0.625104424	0.333	0.563	1
chr17-39621925-39622600	0.109938679	-0.254703131	0	0.163	1
chr9-97923307-97923972	0.109940727	-0.260724985	0	0.162	1
chr7-26863595-26865163	0.11029352	-0.266721807	0	0.157	1
chr1-161765888-161766881	0.110406021	-0.258874782	0	0.161	1
chr7-128360643-128362340	0.110428917	-0.264879285	0	0.15	1
chr5-168486069-168487449	0.11094676	-0.250519382	0	0.152	1
chr2-197205374-197206241	0.111052123	-0.413588325	0.083	0.313	1
chr3-131380873-131382264	0.111500113	-0.517007915	0.167	0.415	1
chr17-488956-490236	0.111541389	-0.264418286	0	0.155	1
chr17-76514789-76516085	0.111548859	-0.553044406	0.167	0.433	1
chr1-16216919-16217759	0.111597919	-0.464492294	0.083	0.339	1
chr11-66637935-66639693	0.111768397	-0.616460654	0.333	0.565	1
chr6-7909633-7911167	0.111956479	-0.256558688	0	0.147	1
chr19-36488798-36490377	0.112154553	-0.529558913	0.167	0.421	1
chr1-206684537-206686746	0.112398127	-0.461896518	0.083	0.336	1
chr19-54210592-54211269	0.112432588	-0.304432563	0	0.17	1
chr6-43509712-43510704	0.112516183	-0.250519382	0	0.152	1
chr2-73736657-73737794	0.112534215	-0.473356808	0.083	0.341	1
chr2-128026943-128028697	0.11280827	-0.723436677	0.583	0.74	1
chr8-115218472-115219310	0.11290441	-0.256558688	0	0.146	1
chr11-10540434-10541584	0.112982472	-0.41166806	0.083	0.322	1
chr19-15418373-15419446	0.113259894	-0.65269751	0.333	0.648	1
chr6-18122166-18122961	0.113265377	-0.258411861	0	0.157	1
chr2-61763657-61764790	0.113329274	-0.557416441	0.25	0.495	1
chr17-75518144-75518588	0.11345942	-0.257485572	0	0.157	1
chr14-24673127-24674809	0.113657549	-0.267642187	0	0.156	1
chr6-30614603-30615231	0.113865486	-0.448472533	0.083	0.337	1
chr20-57620051-57620953	0.113924218	-0.250519382	0	0.146	1
chr5-177553707-177554867	0.114178109	-0.466343565	0.083	0.336	1
chr7-27095397-27097101	0.114350159	-0.262111081	0	0.155	1
chr12-123711546-123712814	0.114444454	-0.479236368	0.083	0.339	1
chr14-32202805-32203750	0.114653907	-0.40164127	0.083	0.314	1
chr19-48964922-48966114	0.114808804	-0.570091274	0.083	0.436	1
chr19-19597527-19599403	0.11485577	-0.440960436	0.083	0.319	1
chr10-102645859-102646530	0.11510604	-0.256095022	0	0.157	1
chr17-19977107-19978684	0.115161572	-0.472251718	0.083	0.342	1
chr7-149027970-149029135	0.11518099	-0.673981707	0.417	0.711	1
chr16-30893370-30894438	0.115441957	-0.250519382	0	0.151	1
chr3-194632781-194633920	0.115620226	-0.260262657	0	0.155	1
chr1-19799312-19800586	0.115801156	-0.26580084	0	0.151	1
chr7-105876103-105877200	0.116025707	-0.464862738	0.083	0.333	1
chr3-98900972-98902140	0.116052786	-0.48208876	0.167	0.404	1
chr4-83034283-83035504	0.116104526	-0.61631013	0.333	0.648	1
chr6-87472359-87473711	0.11611023	-0.44997027	0.083	0.321	1
chr12-93569416-93572105	0.116169739	-0.61119504	0.167	0.483	1
chr17-78356158-78356740	0.116590497	-0.40280177	0.083	0.32	1
chr6-15247937-15249463	0.116648843	-0.6280638	0.25	0.554	1
chr16-1983441-1984547	0.116715987	-0.254703131	0	0.155	1
chr2-121648533-121650703	0.116937687	-0.605036538	0.25	0.558	1
chr10-114303818-114305326	0.117007357	-0.257948791	0	0.146	1
chr3-127628663-127630380	0.117027494	-0.252845185	0	0.151	1
chr1-20696256-20697129	0.117080709	-0.251915314	0	0.155	1
chr6-130018178-130021341	0.117171614	-0.520983197	0.167	0.416	1
chr12-27710044-27711190	0.117192324	-0.419716055	0.083	0.321	1
chr10-78033400-78034339	0.117260049	-0.532843739	0.167	0.431	1
chr3-153160345-153162753	0.117343753	-0.705953146	0.417	0.631	1
chr17-75393297-75394295	0.117411397	-0.252845185	0	0.153	1
chr1-1115656-1116980	0.117580734	-0.642034609	0.333	0.608	1
chr4-139176252-139178605	0.117808524	-0.61842806	0.25	0.482	1
chr14-73057959-73059339	0.118015966	-0.558319348	0.167	0.5	1
chrX-123859386-123860798	0.118024551	-0.256095022	0	0.152	1
chr9-129459925-129460722	0.118025823	-0.250519382	0	0.148	1
chr3-108588777-108590091	0.118437959	-0.429618435	0.083	0.321	1
chr7-5189643-5190861	0.118473225	-0.455945718	0.083	0.331	1
chr9-2843193-2844463	0.118486187	-0.515680383	0.167	0.425	1
chr10-61902311-61903936	0.118545672	-0.508690729	0.083	0.415	1
chr19-6480900-6482304	0.118682018	-0.254703131	0	0.157	1
chr16-11224060-11225776	0.11896182	-0.448847113	0.083	0.328	1
chr13-52011145-52012515	0.118990994	-0.553799151	0.167	0.499	1
chr12-89524407-89526364	0.119179163	-0.42353271	0.083	0.312	1
chr9-5841309-5842365	0.11926035	-0.258411861	0	0.154	1
chr13-38348689-38350382	0.119292603	-0.506353299	0.167	0.418	1
chr2-55616466-55618948	0.119598824	-0.666952813	0.417	0.645	1
chr9-91423109-91424790	0.119722048	-0.482898962	0.083	0.334	1
chr1-45687943-45688440	0.119746486	-0.253309896	0	0.157	1
chr20-47356431-47357811	0.120116439	-0.451092553	0.083	0.333	1
chr16-46688312-46690268	0.120187677	-0.662294446	0.333	0.646	1
chr17-83078916-83079733	0.120364369	-0.283199468	0	0.163	1
chr19-29716324-29716820	0.120508155	-0.256558688	0	0.159	1
chr5-157024883-157025823	0.120530416	-0.261649197	0	0.149	1
chr14-23094177-23095886	0.12054514	-0.663949889	0.5	0.717	1
chr11-842016-843138	0.120721765	-0.463009565	0.083	0.331	1
chr1-54474667-54475857	0.121032855	-0.255167244	0	0.149	1
chr1-203625482-203626920	0.121181855	-0.458180145	0.083	0.331	1
chr20-8131693-8132888	0.121315431	-0.266721807	0	0.153	1
chr3-46979134-46980106	0.121437608	-0.531530706	0.167	0.429	1
chr12-76763405-76764753	0.121478175	-0.573564331	0.333	0.546	1
chr8-28493633-28494842	0.121480348	-0.413972072	0.083	0.322	1
chr12-674038-675065	0.121513327	-0.256095022	0	0.15	1
chr19-2739060-2740352	0.121681581	-0.456318363	0.083	0.335	1
chr2-28391678-28393172	0.121756195	-0.660948943	0.333	0.601	1
chr12-103928679-103930757	0.121799462	-0.694787021	0.5	0.738	1
chr12-6613366-6614161	0.12196035	-0.250053772	0	0.149	1
chr1-171741204-171742736	0.122331169	-0.517007915	0.083	0.419	1
chr13-108217812-108218982	0.123078715	-0.420862112	0.083	0.311	1
chr22-37162273-37163028	0.123152177	-0.264418286	0	0.155	1
chr17-17848739-17850376	0.12320583	-0.414739259	0.083	0.323	1
chr14-87992372-87993576	0.123263391	-0.504681384	0.167	0.42	1
chr1-1658517-1659423	0.123341699	-0.437189668	0.083	0.328	1
chr19-4327098-4328899	0.123492033	-0.645537512	0.417	0.611	1
chr2-96924041-96925236	0.123590528	-0.253309896	0	0.147	1
chr12-57940806-57942013	0.12365902	-0.559822938	0.25	0.505	1
chr12-15788683-15790211	0.124129084	-0.400479836	0.083	0.306	1
chr1-6600895-6601798	0.124199795	-0.252845185	0	0.151	1
chr17-1561710-1563076	0.124223585	-0.487646475	0.083	0.329	1
chr1-236141936-236143677	0.12424953	-0.261649197	0	0.146	1
chrX-48896929-48898492	0.124550738	-0.508357042	0.167	0.421	1
chr4-26318822-26321527	0.124859018	-0.574178231	0.167	0.49	1
chr20-31967825-31968758	0.12496446	-0.251915314	0	0.151	1
chr2-171433117-171434909	0.125035352	-0.603123693	0.25	0.549	1
chr19-23249661-23250641	0.12503642	-0.442089747	0.083	0.328	1
chr14-72925789-72927239	0.125104246	-0.578635124	0.25	0.496	1
chr10-92592436-92593278	0.125240071	-0.420098175	0.083	0.319	1
chr5-132410350-132411964	0.125580419	-0.452587574	0.083	0.327	1
chr17-44005806-44007337	0.125750383	-0.472251718	0.083	0.335	1
chr13-111153129-111154402	0.125994788	-0.429238829	0.083	0.324	1
chr1-167714130-167715735	0.126156231	-0.524617607	0.167	0.423	1
chr5-76546988-76548156	0.126238139	-0.400479836	0.083	0.316	1
chr6-35731203-35732379	0.126274751	-0.569110385	0.25	0.5	1
chr12-133079724-133081254	0.126839279	-0.664159598	0.333	0.669	1
chr8-11456227-11457551	0.127093065	-0.40627768	0.083	0.304	1
chr11-75240569-75242168	0.127165935	-0.447723081	0.083	0.324	1
chr17-44141284-44142501	0.127314713	-0.425817867	0.083	0.323	1
chr19-11374229-11375749	0.127725283	-0.70794357	0.5	0.704	1
chr1-201153707-201154921	0.12781465	-0.404347653	0.083	0.306	1
chr5-37370533-37371736	0.127854957	-0.426198374	0.083	0.317	1
chr10-97640026-97641217	0.128077756	-0.560724341	0.25	0.497	1
chr15-92903877-92904593	0.128337078	-0.555307457	0.25	0.501	1
chr7-87344843-87346124	0.128896052	-0.492923413	0.167	0.408	1
chr9-96416859-96419432	0.129008438	-0.7031011	0.417	0.595	1
chr1-156859618-156861006	0.129089135	-0.254238869	0	0.149	1
chr4-20699825-20700786	0.129267074	-0.468773056	0.167	0.401	1
chr15-65790829-65792873	0.129697168	-0.642799857	0.333	0.641	1
chr14-74617564-74618719	0.129989244	-0.266261397	0	0.155	1
chr4-6198238-6200823	0.130014187	-0.363738777	0	0.175	1
chr8-142402057-142403652	0.130249735	-0.464862738	0.083	0.327	1
chr1-144412025-144413396	0.130586646	-0.428859122	0.083	0.322	1
chr10-62816004-62817431	0.130686489	-0.616253458	0.417	0.597	1
chr10-46029910-46030848	0.131085536	-0.426198374	0.083	0.322	1
chr3-17741840-17743044	0.131528551	-0.552397167	0.167	0.413	1
chr5-177516304-177517569	0.131591673	-0.438699158	0.083	0.33	1
chr2-218658619-218660014	0.131903013	-0.407048969	0.083	0.316	1
chr11-59614991-59616624	0.13250725	-0.691083153	0.667	0.813	1
chr22-40950488-40951977	0.132537085	-0.700192609	0.417	0.703	1
chr12-57086622-57089177	0.132651878	-0.70592932	0.417	0.673	1
chr9-71910141-71911867	0.132652056	-0.626671909	0.333	0.6	1
chr14-55051017-55052424	0.132668785	-0.556814189	0.25	0.488	1
chr8-28092419-28093545	0.132762975	-0.426959089	0.083	0.318	1
chr1-3795910-3796955	0.133183979	-0.439076284	0.083	0.323	1
chr1-1040123-1041122	0.133193566	-0.435300581	0.083	0.319	1
chr10-110566882-110568507	0.133764452	-0.507355519	0.167	0.408	1
chr11-104705218-104706404	0.133789317	-0.377052608	0.083	0.298	1
chr17-83083375-83084151	0.134029147	-0.333731377	0	0.164	1
chr19-37217376-37218613	0.134069864	-0.480702521	0.083	0.327	1
chr3-37242684-37243753	0.134165025	-0.40164127	0.083	0.307	1
chrX-47658327-47659498	0.134587714	-0.472541228	0.167	0.397	1
chr13-27425559-27427244	0.134678866	-0.405505979	0.083	0.307	1
chr15-51971053-51972129	0.134735435	-0.39776618	0.083	0.318	1
chr22-26589281-26590704	0.134912942	-0.424294831	0.083	0.321	1
chr13-24617961-24619026	0.135278718	-0.255167244	0	0.148	1
chr19-40609574-40610710	0.135600287	-0.433787529	0.083	0.31	1
chr17-76715807-76716536	0.135869099	-0.251915314	0	0.144	1
chr13-94601251-94602384	0.135886022	-0.438618332	0.083	0.398	1
chr8-103020202-103021664	0.136110095	-0.413204477	0.083	0.318	1
chr1-153658086-153659189	0.136352589	-0.46375112	0.083	0.328	1
chr16-30377440-30379255	0.136706495	-0.661066056	0.417	0.681	1
chr6-70667178-70668590	0.136881166	-0.400867084	0.083	0.309	1
chr11-78138774-78140128	0.137070614	-0.41627241	0.083	0.316	1
chr3-38023632-38025431	0.137077936	-0.689105955	0.667	0.729	1
chr2-47402454-47403703	0.137167913	-0.444721374	0.083	0.316	1
chr15-59656911-59657980	0.137534843	-0.424294831	0.083	0.322	1
chrX-108090851-108092242	0.137560696	-0.405891881	0.083	0.308	1
chr8-94822333-94823810	0.138486312	-0.510691231	0.083	0.411	1
chr11-13868739-13869781	0.13850832	-0.364003613	0.083	0.291	1
chr1-159076445-159077642	0.138870591	-0.281377883	0	0.151	1
chr6-89818674-89820489	0.13900031	-0.442465988	0.083	0.314	1
chr14-24160453-24161820	0.139141449	-0.530216476	0.167	0.419	1
chr11-57740776-57742151	0.139375189	-0.507689437	0.167	0.404	1
chr7-87875739-87877186	0.13944001	-0.562637954	0.25	0.537	1
chr8-85219846-85220974	0.139470178	-0.552761275	0.25	0.535	1
chr21-37219830-37221525	0.140014006	-0.428479316	0.083	0.309	1
chr17-18780602-18781554	0.14028407	-0.407048969	0.083	0.312	1
chr20-56358324-56359242	0.140389021	-0.436812048	0.083	0.322	1
chr13-23888649-23889736	0.140488839	-0.404733865	0.083	0.309	1
chrX-154761952-154763671	0.140594799	-0.473225294	0.167	0.412	1
chr19-19137968-19138719	0.140728228	-0.408975388	0.083	0.321	1
chr11-47268728-47270295	0.140833607	-0.650111824	0.417	0.635	1
chr17-10114201-10115554	0.14090816	-0.280466227	0	0.155	1
chr12-93440991-93442517	0.140919837	-0.583022836	0.25	0.541	1
chr2-63587842-63589139	0.141079681	-0.603974159	0.5	0.632	1
chr6-38702352-38703397	0.141384777	-0.492586059	0.083	0.41	1
chr2-190648175-190649763	0.141606047	-0.530369865	0.25	0.483	1
chr15-49154913-49156106	0.141928473	-0.485483338	0.167	0.401	1
chr11-33700115-33701303	0.141961236	-0.508690729	0.167	0.41	1
chr16-69385153-69386204	0.142434082	-0.487177637	0.167	0.409	1
chr2-231513977-231515025	0.142691046	-0.547086951	0.333	0.547	1
chr12-96034914-96036189	0.142883531	-0.546537248	0.25	0.488	1
chr12-6607121-6608634	0.142957204	-0.538083953	0.167	0.411	1
chr3-120595737-120596808	0.142992156	-0.459136699	0.167	0.394	1
chr15-34209471-34210373	0.143118994	-0.417421205	0.083	0.32	1
chr2-73070438-73071978	0.143719763	-0.514019249	0.167	0.415	1
chr14-54396287-54397584	0.143795974	-0.545380292	0.333	0.538	1
chr1-26833165-26834036	0.144151395	-0.40280177	0.083	0.313	1
chr12-107319598-107321616	0.144392966	-0.53644843	0.167	0.402	1
chr17-7687093-7688525	0.144865643	-0.563125332	0.167	0.494	1
chr15-69159946-69161662	0.145045595	-0.412820526	0.083	0.302	1
chr18-50878307-50880271	0.145120153	-0.530873741	0.167	0.417	1
chr12-98643857-98645538	0.145262643	-0.572726772	0.333	0.539	1
chr21-39182809-39184182	0.145388908	-0.581006516	0.25	0.483	1
chr2-202264889-202266135	0.145393501	-0.479367335	0.167	0.407	1
chr20-25695949-25697109	0.145559818	-0.488531644	0.167	0.407	1
chr7-129952177-129953157	0.145650398	-0.402028207	0.083	0.306	1
chr5-148825733-148826887	0.145679411	-0.455200139	0.083	0.31	1
chr14-91835713-91836921	0.145915901	-0.430187658	0.167	0.392	1
chr6-45376945-45378580	0.146022678	-0.549264747	0.25	0.484	1
chr10-72625419-72626486	0.14658016	-0.39193396	0.083	0.308	1
chr22-21641595-21642580	0.146780219	-0.538323674	0.25	0.493	1
chr3-39383114-39384551	0.146854766	-0.551684869	0.25	0.48	1
chr2-200525559-200526489	0.14769267	-0.461207058	0.167	0.408	1
chr18-11980439-11982193	0.147889127	-0.575237991	0.25	0.534	1
chr3-8356769-8357664	0.14791064	-0.362016155	0.083	0.294	1
chr2-241609751-241610677	0.14796756	-0.489208172	0.167	0.411	1
chr1-197774588-197776690	0.148046407	-0.413972072	0.083	0.297	1
chr17-82297370-82298586	0.148059888	-0.544282088	0.167	0.423	1
chr15-34101199-34102396	0.148423438	-0.538628716	0.25	0.479	1
chr19-58518994-58520335	0.148461904	-0.519659319	0.167	0.408	1
chr22-30305368-30306951	0.148507595	-0.388423276	0.083	0.306	1
chr1-33080676-33081451	0.148644154	-0.386078066	0.083	0.309	1
chr19-53868568-53869753	0.148750432	-0.449221596	0.083	0.312	1
chr2-168246327-168247987	0.148756387	-0.527255076	0.167	0.402	1
chr11-27362698-27363639	0.14893189	-0.376265111	0.083	0.301	1
chr21-32392345-32393756	0.149013132	-0.435678597	0.083	0.314	1
chr1-97920236-97921642	0.149106263	-0.488869948	0.167	0.391	1
chr2-43133709-43134690	0.149294036	-0.38216089	0.083	0.292	1
chr16-4615830-4616813	0.149520094	-0.596739933	0.333	0.595	1
chr11-73979774-73980719	0.149805967	-0.392323509	0.083	0.306	1
chr9-131627592-131628983	0.150157338	-0.296788533	0	0.147	1
chr11-57567201-57568536	0.150238576	-0.394658597	0.083	0.302	1
chr17-29614964-29615859	0.150423293	-0.410899238	0.083	0.311	1
chr12-122225503-122226660	0.150517704	-0.661761102	0.583	0.729	1
chr8-20492753-20493731	0.150577099	-0.352438062	0.083	0.283	1
chr17-67440589-67441886	0.151110132	-0.396989912	0.083	0.309	1
chr12-131948925-131950775	0.151305079	-0.561324964	0.167	0.487	1
chr4-56467033-56468274	0.151548295	-0.387641963	0.083	0.305	1
chr16-53502326-53504276	0.151798416	-0.652529749	0.333	0.719	1
chr1-193058427-193060027	0.152083667	-0.542816513	0.333	0.53	1
chr16-23835386-23837295	0.152358177	-0.507021523	0.167	0.407	1
chr2-118013175-118014524	0.152445061	-0.415889275	0.083	0.306	1
chr6-96521176-96522738	0.152734073	-0.530983256	0.083	0.469	1
chr10-96129407-96130861	0.152959909	-0.449595982	0.083	0.316	1
chr15-101250978-101252475	0.153016602	-0.450344462	0.083	0.305	1
chr19-52941609-52943147	0.153185227	-0.385686827	0.083	0.301	1
chr14-85933799-85935112	0.153243587	-0.354038833	0.083	0.28	1
chr6-170583827-170585118	0.1535826	-0.473909035	0.167	0.404	1
chr2-241762338-241763894	0.15404376	-0.308463066	0	0.149	1
chr16-19523632-19524400	0.154145189	-0.396213225	0.083	0.313	1
chr19-32674533-32676673	0.154227381	-0.609943669	0.333	0.541	1
chr16-3157547-3159341	0.154299483	-0.491573523	0.167	0.405	1
chr3-140941292-140942738	0.154916538	-0.517118487	0.25	0.479	1
chrX-119790824-119792225	0.155004163	-0.384512472	0.083	0.299	1
chr1-147242203-147243643	0.155184694	-0.511024379	0.167	0.412	1
chr20-49277118-49278956	0.155367636	-0.626818487	0.417	0.669	1
chr9-113376300-113377427	0.155518224	-0.368366405	0.083	0.298	1
chr1-247210165-247211095	0.155724969	-0.403961338	0.083	0.306	1
chr12-76083645-76085417	0.156070476	-0.573022436	0.333	0.574	1
chr7-70647607-70648729	0.156262608	-0.250053772	0	0.141	1
chr7-127587980-127589039	0.156714306	-0.420480194	0.083	0.305	1
chr17-47829421-47830361	0.156756989	-0.274984162	0	0.144	1
chr13-99200132-99201693	0.157296063	-0.509980259	0.167	0.483	1
chrX-70132841-70134282	0.157318549	-0.396213225	0.083	0.301	1
chrX-20141097-20142269	0.157526842	-0.436866	0.167	0.41	1
chr5-151770577-151772696	0.157666803	-0.67102122	0.583	0.802	1
chr10-100912207-100913723	0.157878386	-0.499318199	0.167	0.408	1
chr7-100672982-100673945	0.157982293	-0.566719343	0.25	0.481	1
chr20-5126108-5127897	0.158211877	-0.624324631	0.5	0.671	1
chr19-38930048-38931213	0.158556074	-0.605309595	0.333	0.55	1
chr8-124564239-124565292	0.158728053	-0.413588325	0.083	0.31	1
chr11-3013900-3015204	0.158956018	-0.443862595	0.167	0.389	1
chr1-160837286-160838176	0.159584942	-0.39776618	0.083	0.307	1
chr6-28922612-28924488	0.159734981	-0.420862112	0.083	0.305	1
chr9-85740815-85742471	0.159997201	-0.591820032	0.333	0.586	1
chr1-47437118-47438718	0.160074419	-0.517339607	0.167	0.406	1
chr2-162343460-162344507	0.160178031	-0.491446906	0.25	0.517	1
chr9-36399904-36401481	0.160857966	-0.58745253	0.25	0.537	1
chr4-185142538-185143879	0.160965341	-0.380198306	0.083	0.291	1
chr7-12210402-12211851	0.161078437	-0.51663467	0.25	0.517	1
chr17-39636604-39637756	0.161269688	-0.377446196	0.083	0.295	1
chr19-58361864-58363154	0.161363225	-0.514019249	0.167	0.411	1
chr1-151909097-151909994	0.16156471	-0.373900037	0.083	0.296	1
chr14-49970847-49972034	0.162100523	-0.386860226	0.083	0.291	1
chr15-41659892-41661171	0.162896437	-0.480728689	0.167	0.402	1
chr12-121557448-121558201	0.163137423	-0.268102157	0	0.138	1
chr15-99250751-99251840	0.163277931	-0.492248626	0.167	0.405	1
chr16-30091589-30092871	0.163339697	-0.494945883	0.167	0.404	1
chr1-42334093-42335820	0.163381354	-0.500660866	0.083	0.407	1
chr13-45464221-45465587	0.163457481	-0.500616131	0.25	0.472	1
chr10-119268570-119269538	0.163564584	-0.358431818	0.083	0.277	1
chr10-128125728-128127100	0.163614794	-0.400092483	0.083	0.31	1
chr11-18633746-18634937	0.163635519	-0.555590089	0.333	0.532	1
chr17-81711642-81712762	0.16396843	-0.396213225	0.083	0.299	1
chr1-174158780-174160209	0.164228619	-0.574122433	0.167	0.534	1
chr2-86785370-86786546	0.16433659	-0.478502732	0.083	0.287	1
chr2-41840492-41841547	0.164338033	-0.49810873	0.25	0.461	1
chr2-27356004-27357286	0.164549763	-0.487177637	0.167	0.407	1
chr21-17611250-17613185	0.16459962	-0.494945883	0.083	0.395	1
chr1-223363436-223365127	0.164650592	-0.373110816	0.083	0.28	1
chr20-36745496-36746427	0.16479146	-0.463962923	0.083	0.403	1
chr19-49452589-49454060	0.165029637	-0.594621901	0.333	0.545	1
chr3-58236953-58238652	0.1650995	-0.476640767	0.167	0.393	1
chr8-41528581-41529880	0.165254273	-0.565381444	0.333	0.588	1
chr12-57487365-57488336	0.165684837	-0.460517268	0.083	0.4	1
chr16-67659645-67661422	0.165740544	-0.612422953	0.167	0.596	1
chr2-68466841-68467889	0.165935896	-0.550777799	0.417	0.585	1
chr6-87700748-87702742	0.166363879	-0.569931392	0.333	0.524	1
chr9-125142949-125143944	0.166539689	-0.49810873	0.25	0.482	1
chr11-13667917-13669457	0.166639445	-0.636875997	0.25	0.619	1
chr1-35030804-35032182	0.166886818	-0.38333716	0.083	0.301	1
chr9-100098199-100099824	0.167019877	-0.514639629	0.167	0.472	1
chr11-61101697-61102647	0.167133018	-0.357634088	0.083	0.296	1
chr10-100184910-100186550	0.167141942	-0.401254229	0.083	0.309	1
chr17-19647925-19649216	0.16739484	-0.41166806	0.083	0.307	1
chr7-155298365-155299578	0.167479524	-0.549075504	0.25	0.523	1
chr10-43454787-43456108	0.167540662	-0.532515592	0.167	0.476	1
chr17-81683108-81684266	0.167616333	-0.531289853	0.25	0.478	1
chr20-32357576-32359284	0.167778338	-0.58745253	0.25	0.541	1
chr3-113018601-113019934	0.168013497	-0.379019473	0.083	0.29	1
chr1-193478866-193479668	0.168153999	-0.327396254	0.083	0.274	1
chr2-200888408-200890082	0.168516485	-0.552591369	0.25	0.475	1
chr11-119120898-119121926	0.168647923	-0.558695392	0.25	0.544	1
chr6-128518986-128520906	0.169117433	-0.381768587	0.083	0.289	1
chrX-154377993-154379557	0.169263559	-0.597424799	0.5	0.696	1
chr6-138403248-138404959	0.169432424	-0.4487401	0.167	0.384	1
chr6-107823903-107824822	0.16948988	-0.459481965	0.167	0.388	1
chr2-84458454-84459720	0.169808493	-0.377446196	0.083	0.297	1
chr17-38824655-38825705	0.169845564	-0.393880654	0.083	0.298	1
chr2-197452775-197454269	0.170041524	-0.624324631	0.417	0.656	1
chr6-106628809-106629914	0.170286484	-0.372716044	0.083	0.296	1
chr10-133357104-133358296	0.170600261	-0.393880654	0.083	0.299	1
chr11-14357872-14359338	0.17060104	-0.371531079	0.083	0.29	1
chr13-46181609-46182443	0.170805578	-0.356436665	0.083	0.295	1
chr8-144427513-144428988	0.170833809	-0.425817867	0.083	0.315	1
chr11-13462361-13463796	0.171658949	-0.451866954	0.167	0.402	1
chr8-30155319-30157821	0.172236802	-0.564623925	0.25	0.467	1
chr1-87328075-87329214	0.172364042	-0.412820526	0.083	0.291	1
chr15-78299067-78300048	0.172413509	-0.398542031	0.083	0.309	1
chr4-155376194-155377157	0.172430938	-0.437216637	0.167	0.369	1
chr18-32018036-32020515	0.172569131	-0.650111824	0.5	0.615	1
chr15-55196156-55197460	0.172785816	-0.465682669	0.167	0.396	1
chr4-37825912-37827316	0.172870518	-0.398929801	0.083	0.304	1
chr12-109572914-109574144	0.173249238	-0.566701747	0.333	0.574	1
chr1-8525166-8526321	0.173321123	-0.357235057	0.083	0.275	1
chrX-54043700-54045042	0.17342458	-0.517795559	0.333	0.527	1
chr14-22569934-22570695	0.173879585	-0.458100404	0.167	0.397	1
chr6-157763881-157764986	0.174264324	-0.341182652	0.083	0.276	1
chr5-138177914-138179197	0.174391813	-0.41895151	0.083	0.299	1
chr9-75889719-75891608	0.174425461	-0.407461989	0.167	0.364	1
chr12-123075020-123076959	0.175078344	-0.402415041	0.083	0.305	1
chr17-82647454-82649092	0.17508001	-0.467056992	0.167	0.4	1
chr7-108568882-108570731	0.175164326	-0.580216485	0.417	0.613	1
chr3-49469571-49470948	0.175360847	-0.623277944	0.417	0.63	1
chr11-102316629-102317838	0.17580453	-0.393435927	0.167	0.367	1
chr13-77697021-77699081	0.175960601	-0.495596965	0.25	0.445	1
chr7-19708363-19709329	0.176046047	-0.395963487	0.167	0.362	1
chr6-31651653-31653174	0.176086147	-0.577188144	0.333	0.531	1
chr5-59127082-59128125	0.176312794	-0.467034097	0.25	0.458	1
chr19-56140209-56141932	0.176951816	-0.612247985	0.333	0.667	1
chr15-43105347-43106543	0.177167623	-0.388032673	0.083	0.299	1
chrX-48800933-48802565	0.177232711	-0.547839247	0.417	0.582	1
chr13-31160818-31162886	0.177323439	-0.612934275	0.417	0.681	1
chr7-2313766-2315041	0.177362606	-0.530983256	0.25	0.472	1
chr1-43366908-43368625	0.17746856	-0.447348209	0.083	0.311	1
chr2-213283608-213284815	0.177695042	-0.415314382	0.167	0.377	1
chr1-22052241-22053764	0.177710453	-0.530983256	0.25	0.475	1
chr8-109539143-109540699	0.17773129	-0.610759904	0.667	0.735	1
chr9-126722196-126723752	0.178171324	-0.466713534	0.167	0.395	1
chr16-46972400-46974096	0.178481541	-0.470144439	0.167	0.393	1
chr1-154973534-154975901	0.178644788	-0.643036307	0.333	0.674	1
chr10-11162844-11163553	0.178978704	-0.375477184	0.083	0.294	1
chr19-58554559-58555412	0.179007484	-0.414355716	0.083	0.293	1
chr18-267376-268772	0.179143158	-0.394269678	0.083	0.298	1
chr18-63365981-63367798	0.179428522	-0.369158225	0.083	0.288	1
chr16-84514432-84515335	0.179479102	-0.386078066	0.083	0.294	1
chr17-8964667-8966242	0.179531663	-0.424675741	0.083	0.304	1
chr8-58552694-58554292	0.179545891	-0.452213964	0.167	0.386	1
chr11-35247207-35248333	0.180110571	-0.347625063	0.083	0.269	1
chr7-23105165-23106744	0.180325491	-0.447000026	0.167	0.381	1
chr7-16645229-16646679	0.180366515	-0.560088115	0.333	0.563	1
chrX-24464711-24465750	0.180930083	-0.352838421	0.083	0.295	1
chr22-37121770-37122658	0.181000367	-0.407104045	0.167	0.376	1
chr1-111203555-111204731	0.181034973	-0.393102291	0.083	0.293	1
chr12-51172163-51173475	0.181057225	-0.396601621	0.083	0.306	1
chr9-36257682-36258869	0.181412393	-0.502181046	0.167	0.463	1
chr10-119650789-119652713	0.181459392	-0.393102291	0.083	0.299	1
chr5-173144168-173145213	0.182036671	-0.458445918	0.167	0.389	1
chr19-55503177-55504340	0.182573882	-0.395824725	0.083	0.301	1
chr5-112860528-112861630	0.182602028	-0.374294485	0.083	0.294	1
chr3-50568730-50569695	0.182710847	-0.462241124	0.167	0.395	1
chr5-154857336-154858956	0.183116948	-0.594713585	0.417	0.61	1
chr1-109099581-109101193	0.183365103	-0.48328909	0.25	0.464	1
chr4-10115795-10117607	0.183431763	-0.582745527	0.25	0.519	1
chr10-86520871-86522597	0.184088216	-0.492451095	0.25	0.456	1
chr5-100903065-100903757	0.184101664	-0.412463909	0.167	0.372	1
chr16-66603604-66605209	0.184146875	-0.492923413	0.083	0.388	1
chr18-76492566-76493156	0.184157307	-0.357235057	0.083	0.279	1
chr3-88057789-88059622	0.18446173	-0.607710268	0.5	0.675	1
chr3-27721207-27722503	0.185187817	-0.38098366	0.083	0.284	1
chr19-20564700-20566040	0.185660335	-0.36559161	0.083	0.285	1
chr1-93078465-93079898	0.185768981	-0.390764681	0.083	0.3	1
chr5-138331344-138332266	0.185773692	-0.505266775	0.333	0.532	1
chr19-39833156-39834455	0.186035525	-0.594896936	0.333	0.532	1
chr11-72721651-72722746	0.186096603	-0.460862204	0.167	0.396	1
chr3-49856049-49857018	0.186112332	-0.387641963	0.083	0.306	1
chr11-47176368-47177874	0.186362688	-0.590522527	0.333	0.574	1
chr12-112977935-112979555	0.186522283	-0.463962923	0.167	0.392	1
chr1-119139462-119141236	0.186826418	-0.573810579	0.25	0.568	1
chr2-172461861-172463561	0.187044089	-0.356835916	0.083	0.276	1
chr21-36965878-36967123	0.18721099	-0.38333716	0.083	0.293	1
chr15-55288990-55290775	0.187222724	-0.375477184	0.083	0.291	1
chr8-141127888-141129420	0.187347449	-0.531653853	0.25	0.529	1
chr13-26253467-26255106	0.187517507	-0.433354937	0.167	0.39	1
chr10-122878888-122880229	0.188385342	-0.395436121	0.083	0.295	1
chr6-28837333-28839249	0.188568346	-0.375871201	0.083	0.285	1
chr1-170531331-170532495	0.188614675	-0.354838553	0.083	0.276	1
chr1-120175828-120176735	0.188842686	-0.348829819	0.083	0.284	1
chr11-68750955-68751808	0.188896846	-0.377839676	0.083	0.299	1
chr1-184754055-184755714	0.188944841	-0.589275824	0.333	0.678	1
chr15-25437886-25439503	0.189165993	-0.529756213	0.25	0.467	1
chr22-49934989-49936525	0.189493708	-0.459481965	0.167	0.382	1
chr12-56724609-56725733	0.189667741	-0.505617895	0.25	0.47	1
chr14-35045520-35047077	0.189875031	-0.5550414	0.25	0.57	1
[truncated: 3,154 more rows]
