# Supplementary material for: Multi-omics single-cell analysis reveals key regulators of HIV-1 persistence and aberrant host immune responses in early infection
Source: eLife. 2025 Aug 21;14:RP104856. doi: 10.7554/eLife.104856 (PMC12370253; doi:10.7554/eLife.104856)
Supplement: Supplementary file 3. [file elife-104856-supp3.csv]

	p_val	avg_log2FC	pct.1	pct.2	p_val_adj
chr19-2900240-2901236	1.55E-05	-0.618062219	0	0.383	1
chr7-36116974-36117262	8.12E-05	0.272497327	0.182	0.015	1
chr6-139164061-139164296	0.000110638	0.263800545	0.227	0.021	1
chr11-10455710-10456444	0.000255799	0.437237204	0.364	0.169	1
chr8-127959463-127959884	0.00026007	0.259952073	0.182	0.024	1
chr9-4984282-4985753	0.000300763	-0.486481557	0	0.291	1
chr14-77097411-77098861	0.000304431	-0.712112272	0.227	0.613	1
chr1-3856571-3857825	0.000321349	0.429719446	0.682	0.434	1
chr10-1055869-1057460	0.000344764	0.437766955	0.636	0.262	1
chr15-80151927-80153551	0.000349797	-0.475899395	0	0.288	1
chr2-241355870-241356762	0.000370402	0.442856741	0.636	0.405	1
chr15-64825063-64826091	0.000382324	-0.455217797	0	0.285	1
chr8-10053916-10055644	0.000425414	0.401083879	0.455	0.167	1
chr19-42217043-42218108	0.000442729	0.42727673	0.545	0.4	1
chr21-33380388-33380910	0.000443378	0.360846619	0.318	0.088	1
chr22-41925879-41926987	0.000488797	0.396523322	0.455	0.148	1
chr9-126469432-126469749	0.000493159	0.252285791	0.182	0.029	1
chr5-140145665-140146225	0.000520288	0.287651588	0.136	0.041	1
chr6-43509712-43510704	0.000528816	0.437085882	0.318	0.144	1
chr12-49762385-49763334	0.000535938	0.317647286	0.318	0.052	1
chr12-122878227-122878703	0.000645818	0.256593061	0.136	0.026	1
chr22-45317702-45319336	0.000650209	0.380230277	0.5	0.367	1
chr19-16828809-16829842	0.000676583	0.365245519	0.409	0.144	1
chr19-4182042-4182815	0.000730115	0.371153052	0.5	0.191	1
chr19-12494837-12495748	0.000821233	0.405005871	0.455	0.186	1
chr20-34541236-34541786	0.000853009	0.25611384	0.182	0.025	1
chr11-61679818-61680612	0.000872672	0.34472633	0.364	0.127	1
chr3-185498243-185499378	0.000896838	-0.415529803	0	0.254	1
chr11-95150722-95151860	0.000926347	-0.525747654	0.045	0.359	1
chr6-28884190-28885667	0.000943949	-0.394332458	0	0.245	1
chr12-120317003-120317989	0.000952899	-0.559601785	0.091	0.419	1
chr20-35411488-35412342	0.000974777	0.343816272	0.409	0.182	1
chr1-33036095-33037207	0.000989188	-0.406642536	0	0.252	1
chr2-105744428-105745719	0.001027953	0.385945058	0.5	0.248	1
chr16-28862813-28864087	0.001062872	-0.515899868	0.045	0.356	1
chr6-111095999-111096714	0.001101854	0.282466271	0.227	0.043	1
chr14-99683487-99684628	0.001173807	0.367807024	0.864	0.583	1
chr19-18474974-18475412	0.001189019	0.300524482	0.182	0.063	1
chr20-63272030-63273054	0.001205613	0.351925878	0.5	0.173	1
chr17-82321109-82321695	0.001215367	0.296848824	0.227	0.067	1
chr2-174553815-174554834	0.001221813	0.262373351	0.273	0.058	1
chr17-82448939-82451092	0.001230993	0.381521467	0.682	0.414	1
chr10-113678907-113680566	0.001244976	-0.402550837	0	0.24	1
chr13-108495363-108496346	0.001270965	0.264282327	0.227	0.019	1
chr12-46214675-46215479	0.001271913	-0.378890333	0	0.236	1
chr19-4083941-4084699	0.001276092	0.312071646	0.227	0.053	1
chr17-4554690-4555782	0.001313619	-0.368248699	0	0.239	1
chr19-43639363-43640409	0.001369231	0.373639432	0.409	0.159	1
chr17-51029467-51030372	0.001561023	0.284512164	0.318	0.074	1
chr15-31870050-31871198	0.001567939	-0.512272104	0.045	0.339	1
chr16-67028410-67030110	0.001568253	0.359590697	0.727	0.4	1
chr17-7042129-7043924	0.001618432	0.326701021	0.273	0.109	1
chr16-17363992-17364677	0.001627508	0.343424235	0.364	0.157	1
chr20-31951393-31952291	0.001647423	0.349334617	0.455	0.254	1
chr10-17200569-17201819	0.00171243	-0.372438707	0	0.229	1
chr22-25564038-25565505	0.001749701	0.27121713	0.227	0.047	1
chr13-49371580-49372288	0.001778497	0.276830736	0.273	0.047	1
chr2-85852843-85854332	0.001803541	-0.375478361	0	0.228	1
chr18-50878307-50880271	0.001865195	-0.549151882	0.091	0.4	1
chr1-243848846-243851274	0.001886883	0.42094395	0.591	0.375	1
chr17-75242083-75243006	0.001911173	0.378413149	0.409	0.125	1
chr3-33797820-33799219	0.002040847	-0.36557598	0	0.226	1
chr19-37370412-37371514	0.002060178	-0.56743248	0.091	0.449	1
chr17-51119544-51121319	0.002086476	0.373138903	0.727	0.432	1
chr14-94173430-94174703	0.002105684	0.384138199	0.545	0.314	1
chr17-1108531-1109819	0.002168226	0.367727492	0.364	0.235	1
chr8-28493633-28494842	0.002179797	0.374813097	0.545	0.265	1
chr10-72272976-72274975	0.002200723	-0.602605378	0.136	0.49	1
chr4-103197681-103198833	0.002224901	-0.351365904	0	0.223	1
chr9-4678663-4680382	0.002245834	-0.550964522	0.136	0.444	1
chr1-33180533-33182249	0.002278646	-0.479205068	0.045	0.328	1
chr17-49259811-49260889	0.002300618	0.264695411	0.227	0.053	1
chr11-62791394-62792210	0.002313036	-0.345952408	0	0.219	1
chr6-137715339-137716160	0.00239722	-0.356374598	0	0.218	1
chr19-5803687-5804375	0.002456944	0.329733235	0.409	0.19	1
chr7-5296221-5297373	0.002498288	0.372699498	0.409	0.199	1
chr12-123583676-123585185	0.002504343	0.343007813	0.545	0.301	1
chr10-119501739-119502860	0.002510431	0.346759948	0.318	0.146	1
chr15-41620962-41622146	0.002603374	0.355553066	0.318	0.143	1
chr15-63833028-63834483	0.002609162	0.357507383	0.545	0.306	1
chr19-18461511-18462218	0.002615097	0.255429515	0.227	0.061	1
chr3-48268108-48269554	0.002626727	-0.326843585	0	0.208	1
chr19-12550901-12551913	0.002708609	0.341481959	0.636	0.424	1
chr16-87950459-87951946	0.002716953	-0.655661901	0.318	0.63	1
chr10-11178008-11179017	0.002725001	-0.344014083	0	0.215	1
chr7-44999105-45000527	0.002752317	-0.6415112	0.318	0.575	1
chr15-80999641-81002134	0.002787577	0.365550382	0.5	0.358	1
chr21-39444998-39446133	0.002810763	0.346446897	0.409	0.229	1
chr11-106076554-106078104	0.002848487	-0.659780419	0.318	0.652	1
chr19-57849409-57850467	0.002927499	-0.325665394	0	0.208	1
chr20-3071692-3072500	0.002928244	0.289510265	0.227	0.102	1
chr1-40708572-40709429	0.002930673	-0.337793885	0	0.213	1
chr15-41936608-41937581	0.002966909	-0.338572878	0	0.212	1
chr20-44978241-44979656	0.002974951	0.323981169	0.273	0.169	1
chr4-129092744-129093875	0.002999165	-0.512602278	0.045	0.383	1
chr1-23559010-23559762	0.003007017	-0.336624606	0	0.21	1
chr5-119452085-119452985	0.003031268	-0.352137605	0	0.209	1
chr1-112706511-112707573	0.00307538	0.301475551	0.227	0.09	1
chr10-6529922-6531195	0.003080004	-0.331546752	0	0.208	1
chr17-17835776-17837173	0.003312646	0.349733676	0.545	0.382	1
chr7-8131738-8132566	0.003327499	-0.337404231	0	0.206	1
chr1-226798338-226799395	0.003328273	0.327632587	0.409	0.13	1
chr5-119287141-119287808	0.003353153	0.257277939	0.182	0.06	1
chr20-34708572-34710246	0.003361515	-0.455701784	0.045	0.315	1
chr3-9396035-9398144	0.003390759	-0.684056867	0.591	0.802	1
chr4-121696111-121697889	0.003414622	-0.338183434	0	0.206	1
chr11-60841491-60842517	0.00344651	0.334635515	0.5	0.239	1
chr3-56915898-56916954	0.003452821	-0.328020815	0	0.206	1
chr11-128290011-128290831	0.003506611	-0.335454379	0	0.207	1
chr14-105313792-105315653	0.003578333	0.356183202	0.773	0.377	1
chr7-73005390-73006295	0.00364394	0.277944357	0.318	0.181	1
chr6-13485969-13488043	0.003646096	-0.353294384	0	0.206	1
chr17-8175723-8176667	0.003672729	0.306419484	0.318	0.182	1
chr17-78186225-78187470	0.003727085	-0.333111073	0	0.206	1
chr1-151155838-151156737	0.003748695	-0.314622294	0	0.202	1
chr22-24270328-24271482	0.003754771	0.326953032	0.5	0.334	1
chr19-1851910-1852180	0.003796704	0.256815611	0.182	0.06	1
chr5-177132653-177134624	0.003829093	0.353926489	0.545	0.453	1
chr19-12721956-12723080	0.003849047	0.315786344	0.455	0.275	1
chr22-32474161-32475714	0.003952538	-0.448126757	0.045	0.311	1
chr17-67824765-67826579	0.00418013	-0.493493455	0.091	0.376	1
chr4-36285774-36286725	0.004266543	-0.313037786	0	0.197	1
chr14-24241824-24243247	0.004292271	-0.602681067	0.318	0.569	1
chrX-153970365-153973004	0.004310206	0.322662544	0.773	0.571	1
chr11-19723403-19724233	0.004355725	0.288612673	0.227	0.067	1
chr10-22320491-22322103	0.00443719	0.334715403	0.364	0.276	1
chr2-11129468-11130278	0.00452658	-0.292681259	0	0.188	1
chr9-127784756-127786755	0.0045526	0.288070428	0.727	0.557	1
chr15-92095461-92096164	0.004572727	0.272151215	0.136	0.049	1
chr4-6673045-6675025	0.00460085	0.328405197	0.636	0.41	1
chr2-73828354-73829583	0.004666766	-0.310657755	0	0.197	1
chr3-128316170-128316994	0.004684546	0.3405118	0.364	0.147	1
chr1-169667203-169668025	0.004698936	0.258665813	0.227	0.056	1
chr11-96105065-96105931	0.004707452	0.2950145	0.273	0.065	1
chr6-28266720-28267482	0.004764961	-0.298698347	0	0.194	1
chr6-53064642-53066258	0.004806118	-0.511082851	0.136	0.418	1
chr9-37784369-37785445	0.004817719	0.295702098	0.273	0.157	1
chr19-38506692-38507600	0.004856104	-0.349821263	0	0.192	1
chr22-23144899-23145647	0.004900661	0.317713793	0.5	0.215	1
chr6-43516413-43517455	0.005015687	0.316910376	0.5	0.246	1
chr11-34438297-34439524	0.00505258	0.328037236	0.591	0.361	1
chr5-177445970-177447461	0.00512794	0.338206827	0.455	0.313	1
chr7-23181272-23182484	0.005170883	-0.419536891	0.045	0.298	1
chr8-42152034-42153599	0.00521376	-0.620214642	0.409	0.692	1
chr3-42600014-42601374	0.005222826	0.321394	0.682	0.547	1
chr16-3027996-3028523	0.005239922	-0.298297987	0	0.192	1
chr18-75208191-75209740	0.005240541	-0.428313503	0.045	0.298	1
chr17-39818666-39819827	0.00524946	0.280272058	0.273	0.11	1
chr11-111601773-111603649	0.005252749	0.354681025	0.409	0.284	1
chr1-111215713-111216504	0.005261387	-0.435644818	0.045	0.298	1
chr6-139323293-139324314	0.005265039	-0.287849454	0	0.188	1
chr2-74147225-74148329	0.005275135	-0.313830258	0	0.196	1
chr1-90850654-90851854	0.005296834	0.28565737	0.273	0.135	1
chr15-84633175-84634261	0.005341742	-0.301098172	0	0.188	1
chr10-91033798-91034492	0.005386503	0.256353431	0.182	0.057	1
chr7-101084878-101085854	0.005424206	0.309670629	0.409	0.172	1
chr16-69565401-69566814	0.005449281	0.310954347	0.455	0.321	1
chr12-49966798-49967804	0.005508387	-0.296294522	0	0.189	1
chr22-50507210-50508606	0.00553169	0.290031926	0.727	0.584	1
chr22-45413182-45414168	0.005539031	0.269125684	0.273	0.086	1
chr7-5045358-5046557	0.005557084	-0.299898758	0	0.185	1
chr19-10105541-10106693	0.005578291	0.313092235	0.591	0.333	1
chr16-3170659-3172098	0.005593543	0.254967778	0.182	0.058	1
chr2-23925743-23927695	0.005611791	0.337969292	0.636	0.48	1
chr3-50235554-50236338	0.005630402	-0.603411147	0.364	0.636	1
chr1-17437362-17440002	0.00567121	0.316727335	0.636	0.382	1
chr11-64271330-64271739	0.005691726	0.268045755	0.273	0.121	1
chr18-77106212-77106769	0.005721908	0.28864211	0.364	0.132	1
chr9-125125698-125126580	0.005770959	-0.296294522	0	0.184	1
chr5-74639813-74641579	0.005832069	-0.320942984	0	0.188	1
chr17-66673305-66674276	0.005845316	0.274145955	0.318	0.105	1
chr11-67420538-67421490	0.005995859	0.309216541	0.591	0.407	1
chr12-121811423-121812663	0.006050847	0.286083383	0.273	0.133	1
chr4-113547214-113547940	0.006068927	-0.285427469	0	0.178	1
chr19-53467116-53468194	0.006101327	0.314246237	0.409	0.226	1
chr16-2979822-2980928	0.006112563	0.29496358	0.409	0.263	1
chr3-131380873-131382264	0.006202557	-0.503767247	0.136	0.403	1
chr9-136245214-136246137	0.006254407	0.346791257	0.591	0.315	1
chr7-76392652-76393855	0.006329957	0.318419601	0.636	0.349	1
chr16-66695987-66697402	0.006359442	0.29480395	0.455	0.283	1
chr3-156673786-156675720	0.006448361	-0.581869031	0.318	0.556	1
chr3-66499971-66501543	0.00649709	-0.539626611	0.227	0.491	1
chr9-34619951-34620752	0.006504147	0.291016752	0.455	0.219	1
chr21-43938683-43939427	0.006622377	0.29067423	0.409	0.192	1
chr9-34664863-34666238	0.006716692	0.302069008	0.591	0.44	1
chrX-11759181-11760223	0.006776017	-0.27935466	0	0.177	1
chr2-27070964-27072228	0.006790313	0.30203191	0.455	0.343	1
chr8-42141213-42142049	0.006815751	-0.280165846	0	0.178	1
chr6-43052959-43054253	0.006957175	0.311056789	0.545	0.28	1
chr19-19405044-19407225	0.006966927	0.294373038	0.636	0.427	1
chr5-21458983-21459685	0.006977982	-0.27121761	0	0.177	1
chr10-110414166-110415082	0.006982159	-0.409288677	0.045	0.283	1
chr19-39403771-39404081	0.007049173	-0.27080955	0	0.172	1
chr16-89816014-89817102	0.007112243	0.306138479	0.455	0.325	1
chr4-153487522-153489292	0.007312234	-0.287849454	0	0.177	1
chr8-143026007-143027117	0.007331651	-0.500401824	0.091	0.408	1
chr12-56629639-56630501	0.007339009	0.282466271	0.5	0.217	1
chr1-117121310-117122429	0.007376881	-0.27691836	0	0.176	1
chr2-225040849-225042741	0.007608215	-0.296695438	0	0.181	1
chr17-68296360-68297162	0.007621911	0.282466271	0.318	0.164	1
chr5-119308364-119309696	0.007663539	-0.282596672	0	0.175	1
chr15-82679945-82680945	0.007679825	-0.274477939	0	0.172	1
chr12-42237279-42238883	0.007696799	0.321441515	0.364	0.372	1
chr15-60591025-60593043	0.007723252	0.321312742	0.545	0.405	1
chr2-218710375-218711377	0.007812842	0.290330103	0.682	0.401	1
chr4-2008485-2010169	0.007889533	0.283539078	0.545	0.408	1
chr17-82417956-82418998	0.007903973	0.293588259	0.682	0.432	1
chr1-1692279-1693277	0.008051175	-0.433902643	0.045	0.29	1
chr19-1259822-1261398	0.008056086	0.296440995	0.5	0.426	1
chr2-241609751-241610677	0.008152109	-0.440931039	0.091	0.348	1
chr19-54114269-54115891	0.0082591	-0.448558223	0.091	0.35	1
chr6-4134895-4136357	0.008384838	-0.525974119	0.182	0.443	1
chr20-461466-462992	0.008417319	0.287778292	0.591	0.373	1
chr11-35216784-35217656	0.008552852	0.26194138	0.182	0.088	1
chr7-74067572-74068205	0.008601983	-0.264264849	0	0.17	1
chr2-27771168-27772300	0.00879203	-0.269176156	0	0.17	1
chr1-226938957-226940609	0.008794705	-0.573696296	0.318	0.622	1
chr9-137254583-137255895	0.008802092	0.311298953	0.455	0.309	1
chr22-27918381-27920047	0.008928778	0.292539679	0.545	0.376	1
chr7-1919701-1920711	0.009010685	0.26552906	0.273	0.086	1
chr16-30417310-30418437	0.00904921	0.285200324	0.591	0.367	1
chr3-23805452-23806759	0.009154766	-0.262624025	0	0.168	1
chr14-54773148-54774305	0.009285888	0.296117681	0.364	0.152	1
chr14-99603470-99605591	0.009407827	0.269583934	0.682	0.592	1
chr11-102346526-102348318	0.009445848	0.296335415	0.455	0.371	1
chr16-68022391-68023594	0.009469192	-0.251912933	0	0.167	1
chr4-40309033-40309773	0.009508277	-0.25851378	0	0.167	1
chr2-3379324-3380214	0.009557277	-0.372653675	0.045	0.277	1
chr1-111507390-111508520	0.009559116	-0.260159283	0	0.165	1
chr7-30026287-30027476	0.009658654	-0.380272603	0.045	0.277	1
chr20-36835285-36836326	0.009686826	-0.260570366	0	0.166	1
chr14-85933799-85935112	0.009747603	-0.38424747	0.045	0.27	1
chr11-12223968-12225252	0.009819746	-0.262213527	0	0.169	1
chr17-35244126-35244778	0.009853014	-0.287446072	0	0.172	1
chr7-47991420-47992386	0.00999125	0.257566969	0.409	0.184	1
chr22-37676714-37677720	0.010209245	-0.430251777	0.091	0.34	1
chr18-48813780-48815246	0.010224624	-0.285427469	0	0.167	1
chr6-148760297-148761849	0.010272632	-0.255217131	0	0.161	1
chr1-22052241-22053764	0.010294654	0.282313078	0.455	0.417	1
chr3-182979706-182981184	0.010350818	0.278982901	0.364	0.218	1
chr16-67191603-67192642	0.01035372	-0.257690323	0	0.164	1
chr21-45592054-45592706	0.010409854	-0.263034406	0	0.163	1
chr14-77615756-77617204	0.010636723	-0.508095612	0.227	0.475	1
chr11-506012-507630	0.010650801	0.264927822	0.864	0.607	1
chr2-64018633-64020080	0.010659954	-0.262624025	0	0.162	1
chr9-132944146-132945356	0.010674269	0.274295063	0.455	0.378	1
chr11-1262291-1263263	0.010713553	-0.257690323	0	0.164	1
chr22-50191164-50191869	0.010775391	0.288690892	0.409	0.234	1
chr5-131164238-131165632	0.010775852	0.293377045	0.455	0.347	1
chr8-8227830-8228931	0.010869058	-0.351030253	0.045	0.247	1
chr8-29060515-29061885	0.010880104	-0.264264849	0	0.16	1
chr12-62465997-62467519	0.010906007	0.292097493	0.364	0.239	1
chr22-39661912-39662655	0.010906065	0.261999175	0.227	0.151	1
chr1-220045364-220046857	0.010921462	-0.480114425	0.182	0.434	1
chr1-248862776-248863526	0.010953234	0.280554995	0.318	0.134	1
chr8-143976102-143977346	0.010989274	0.315786344	0.409	0.267	1
chr1-26471572-26473313	0.011004587	0.267466127	0.591	0.442	1
chr20-32819428-32820650	0.011030115	0.291592304	0.455	0.386	1
chr19-3970593-3971698	0.011102879	0.266183492	0.591	0.246	1
chr20-23419952-23421783	0.011196008	0.271292844	0.455	0.306	1
chr12-110048010-110048875	0.011228669	-0.357661652	0.045	0.271	1
chr19-14432816-14434352	0.011244235	0.266615804	0.273	0.138	1
chr1-154982752-154983641	0.011319592	0.282948375	0.591	0.376	1
chr12-122078144-122079181	0.011336141	0.281734496	0.364	0.266	1
chr7-112205399-112207198	0.011377499	-0.535203707	0.273	0.535	1
chr1-24964700-24965525	0.01143458	-0.372653675	0.045	0.271	1
chr12-4648170-4649471	0.011512438	-0.25851378	0	0.165	1
chr19-51440930-51442160	0.011666973	-0.25480452	0	0.155	1
chr9-131124868-131126056	0.011674315	-0.444504255	0.136	0.389	1
chr22-50029430-50030613	0.011680209	-0.257278419	0	0.158	1
chr15-39919605-39921285	0.011694757	0.272618485	0.409	0.168	1
chr15-28095802-28096415	0.011785755	0.268719165	0.318	0.142	1
chr12-22409162-22410601	0.011803885	-0.27976031	0	0.156	1
chr1-26284563-26285331	0.011811243	-0.35949831	0.045	0.267	1
chr16-2267463-2269129	0.011880195	0.270784466	0.455	0.37	1
chr19-40403379-40404546	0.011899573	0.265067287	0.455	0.255	1
chr19-38402532-38403689	0.012064525	0.257760526	0.5	0.481	1
chr17-75260696-75262196	0.012067538	0.272379133	0.591	0.374	1
chr19-43474909-43475645	0.012094037	0.262025365	0.455	0.177	1
chr11-73982373-73983600	0.012113842	0.270413866	0.591	0.4	1
chr7-25862059-25862868	0.012162234	-0.274884963	0	0.152	1
chr3-27721207-27722503	0.012270642	-0.265494245	0	0.159	1
chr2-131104294-131105921	0.012579714	-0.372289864	0.045	0.265	1
chr16-52896-54131	0.012666432	0.25753018	0.636	0.442	1
chr10-70887416-70888738	0.012668118	0.255491091	0.273	0.122	1
chr17-62965324-62966662	0.01268191	0.318485494	0.545	0.31	1
chr2-234422640-234423415	0.012687239	-0.251085699	0	0.157	1
chr12-51950979-51952043	0.012816142	0.290961065	0.591	0.386	1
chr15-55407559-55408791	0.012879153	-0.412049308	0.091	0.326	1
chr21-33947516-33949036	0.01296498	0.287481591	0.818	0.509	1
chr6-96499425-96500199	0.013076679	-0.254391791	0	0.151	1
chr12-49622186-49623856	0.013148005	-0.445459155	0.136	0.378	1
chr1-109482811-109484359	0.013151589	0.285693621	0.455	0.47	1
chr5-43019475-43020350	0.013160507	-0.355454571	0.045	0.265	1
chr19-1940270-1941463	0.013176252	0.292814397	0.591	0.439	1
chr1-29236078-29236817	0.013261368	0.257647908	0.227	0.118	1
chr15-34366246-34368216	0.013268801	-0.521216966	0.318	0.53	1
chr9-120891206-120893026	0.013281607	0.262025365	0.273	0.172	1
chr7-151226543-151227745	0.013341773	-0.447794771	0.182	0.433	1
chr21-34072760-34074117	0.013355199	0.290172406	0.455	0.26	1
chr13-84136382-84137704	0.013698179	-0.250257991	0	0.149	1
chr17-7233953-7234762	0.013855725	0.270656969	0.455	0.252	1
chr5-56638480-56639509	0.013894725	0.294871292	0.318	0.16	1
chr11-65779789-65781419	0.013915748	-0.37374456	0.045	0.264	1
chr19-38831190-38832172	0.0140318	-0.407972936	0.091	0.332	1
chr8-141000608-141002544	0.014096536	0.310179283	0.409	0.243	1
chr5-69368793-69370324	0.01416075	-0.456929637	0.182	0.428	1
chr22-20319358-20320617	0.014282941	0.262094955	0.364	0.257	1
chr15-22220813-22221761	0.014320401	-0.401108701	0.045	0.262	1
chr4-151407837-151409552	0.014433552	0.29067423	0.318	0.178	1
chr19-35628129-35629360	0.014453099	-0.438441832	0.136	0.382	1
chr12-642216-643685	0.014483379	0.271528425	0.364	0.199	1
chr7-157138253-157139881	0.014507755	-0.480755923	0.182	0.461	1
chr1-35930122-35931718	0.014526675	-0.43812205	0.136	0.379	1
chr11-14519597-14520865	0.014703107	0.270522945	0.5	0.34	1
chr6-43223846-43224876	0.014709689	0.264869716	0.273	0.178	1
chr2-27133556-27134947	0.014768244	0.251688575	0.455	0.279	1
chr7-5396308-5397710	0.014809402	-0.497335521	0.227	0.466	1
chr7-135169618-135171018	0.014815584	-0.36206571	0.045	0.255	1
chr6-46011138-46011870	0.014815722	0.254629266	0.273	0.121	1
chr18-9101577-9103052	0.014848992	0.269066972	0.682	0.47	1
chr19-22633832-22634609	0.014861633	0.27196435	0.318	0.109	1
chr12-122980289-122981329	0.014873248	0.251145516	0.364	0.154	1
chr9-132669482-132671290	0.014895549	0.276877608	0.591	0.366	1
chr5-134176050-134177580	0.015152137	-0.43972025	0.136	0.377	1
chr2-201642141-201643585	0.015197647	0.279756257	0.364	0.214	1
chr4-105145403-105147064	0.015231092	-0.35619064	0.045	0.255	1
chr22-50341985-50343628	0.01529916	0.2671764	0.5	0.335	1
chr1-2314386-2315439	0.015358606	0.256562139	0.318	0.148	1
chr20-45362601-45363641	0.01539692	0.261886759	0.591	0.384	1
chr6-42928558-42930294	0.015625195	-0.517150978	0.364	0.559	1
chr2-74528989-74530857	0.015634764	-0.445459155	0.136	0.378	1
chr11-94493126-94494459	0.015699253	0.26967721	0.5	0.359	1
chr15-72271914-72273279	0.015791273	-0.497847024	0.318	0.56	1
chr12-96034914-96036189	0.015851773	-0.464196113	0.136	0.42	1
chr7-24820877-24821786	0.016005693	-0.349552461	0.045	0.253	1
chr17-44326243-44327107	0.016088743	-0.337675306	0.045	0.253	1
chr17-751349-752891	0.016378382	0.266173948	0.545	0.34	1
chr3-182792643-182794526	0.01644534	-0.444185814	0.136	0.376	1
chr1-113871338-113872617	0.016510914	-0.346962675	0.045	0.257	1
chr20-4813715-4815209	0.016639983	-0.352137605	0.045	0.249	1
chr11-842016-843138	0.01674909	0.269527215	0.545	0.297	1
chr4-38132071-38132658	0.016785282	-0.250257991	0	0.149	1
chr9-124861184-124862575	0.01681028	-0.486330929	0.273	0.501	1
chr11-119067023-119067998	0.016832898	-0.382577553	0.091	0.322	1
chr7-112789619-112790718	0.017164184	-0.325699558	0.045	0.248	1
chr22-50244236-50245528	0.017256772	0.250256264	0.364	0.287	1
chr17-62477730-62479474	0.017341042	0.25599406	0.455	0.292	1
chr4-16225835-16227719	0.017345553	-0.342883597	0.045	0.248	1
chr3-14431390-14432662	0.017477132	-0.477013521	0.227	0.453	1
chr20-62182036-62183388	0.017583304	0.259869718	0.5	0.246	1
chr1-109620553-109621593	0.017614925	-0.332822141	0.045	0.249	1
chr2-55616466-55618948	0.017634319	-0.537071273	0.318	0.605	1
chr2-74421202-74422365	0.01769559	0.261213722	0.545	0.372	1
chr11-797113-798598	0.017807143	-0.436522078	0.136	0.369	1
chr1-209784071-209785082	0.017875006	-0.382231293	0.091	0.316	1
chr1-111203555-111204731	0.01787629	-0.344739153	0.045	0.252	1
chr1-226109536-226110962	0.017904533	0.252393702	0.318	0.146	1
chr19-19488864-19490669	0.017971612	0.259916042	0.545	0.37	1
chr11-65899964-65900828	0.018325773	0.251793948	0.318	0.237	1
chr17-3963324-3965397	0.018333107	0.259421183	0.5	0.324	1
chr14-67674022-67675245	0.018357063	-0.348443122	0.045	0.253	1
chr16-75647173-75648898	0.018365756	0.25298199	0.682	0.468	1
chr9-137113687-137115108	0.018462203	0.257726399	0.409	0.209	1
chr1-180154043-180155268	0.018474465	-0.422365278	0.136	0.373	1
chr8-80485254-80487124	0.018535079	0.281700469	0.5	0.396	1
chr17-58337563-58338563	0.018551008	-0.412049308	0.091	0.316	1
chr2-9629789-9631455	0.018576997	-0.51866403	0.364	0.549	1
chr11-10750567-10751848	0.018664298	-0.327201974	0.045	0.251	1
chr1-154607191-154608920	0.01875863	0.250972242	0.409	0.283	1
chr19-1567778-1568640	0.018791265	0.259679429	0.545	0.293	1
chr8-67342530-67344168	0.018882406	-0.386380946	0.091	0.313	1
chr12-132444750-132446457	0.019197954	-0.343626106	0.045	0.248	1
chr16-85055028-85056505	0.019271251	0.27867836	0.409	0.194	1
chr12-94147857-94149809	0.019378325	-0.366456366	0.045	0.247	1
chr11-118876242-118877181	0.019518228	0.252633376	0.409	0.206	1
chr2-156332243-156333344	0.01957383	-0.442592556	0.182	0.452	1
chr14-23953187-23954359	0.019744446	-0.336929727	0.045	0.247	1
chr2-11132290-11133187	0.0198644	0.250757411	0.227	0.122	1
chr13-46796291-46797599	0.019878946	-0.321936658	0.045	0.244	1
chr11-66855954-66857128	0.019922025	-0.347703089	0.045	0.248	1
chr4-99816034-99817110	0.020030224	-0.328702828	0.045	0.242	1
chr2-9473499-9475079	0.020039849	0.267538568	0.5	0.273	1
chr10-78028804-78030025	0.020072952	-0.330576701	0.045	0.246	1
chr2-86622607-86624097	0.020101739	-0.379805138	0.091	0.314	1
chr16-3499903-3501277	0.020113467	0.250594858	0.545	0.318	1
chr7-63925307-63926850	0.020164147	0.333876801	0.409	0.213	1
chr1-39183477-39184583	0.020202431	0.258118915	0.409	0.21	1
chr14-36319950-36320947	0.020265963	-0.320051521	0.045	0.245	1
chr16-8962338-8964393	0.020415152	0.252296905	0.545	0.434	1
chr6-26596505-26597383	0.020518958	-0.328702828	0.045	0.249	1
chr2-130797287-130798426	0.020556924	-0.420100196	0.136	0.36	1
chr17-42387643-42389331	0.020679327	-0.548596537	0.318	0.655	1
chr4-26857159-26857816	0.020730703	-0.398895704	0.136	0.368	1
chr6-45376945-45378580	0.020731749	-0.436522078	0.136	0.365	1
chr15-50764411-50766003	0.020791291	-0.33132557	0.045	0.245	1
chr14-67619269-67620186	0.020896679	0.262476475	0.364	0.277	1
chr2-218395897-218397079	0.021002253	-0.461821234	0.273	0.483	1
chrX-16785732-16787223	0.021173732	-0.364110247	0.091	0.312	1
chr15-31434536-31436524	0.021225571	-0.43106886	0.136	0.363	1
chr19-3358948-3360712	0.021394038	0.271891687	0.455	0.262	1
chr11-47176368-47177874	0.021518248	-0.507093298	0.227	0.512	1
chr8-86341919-86343560	0.021601726	-0.446266654	0.182	0.403	1
chr1-220093669-220094622	0.021644099	-0.373199221	0.091	0.309	1
chr12-122021451-122022922	0.02165679	0.252476953	0.227	0.121	1
chr10-28532008-28534144	0.021783022	-0.505752222	0.273	0.543	1
chr7-55469035-55469790	0.021827925	0.254893319	0.364	0.155	1
chr6-291527-293185	0.022256021	-0.4018367	0.045	0.308	1
chr18-711357-713032	0.022470761	-0.333196042	0.045	0.241	1
chr17-64974936-64976296	0.022524111	-0.494262687	0.318	0.548	1
chr11-10807610-10809654	0.022662997	-0.516393857	0.364	0.595	1
chr19-41327128-41328787	0.022705767	-0.348443122	0.045	0.242	1
chr6-137707590-137708817	0.02283772	-0.326075309	0.045	0.241	1
chr19-11528481-11529381	0.023112433	-0.361302081	0.091	0.313	1
chr10-74588988-74589671	0.023239443	-0.29570166	0.045	0.236	1
chr7-50359682-50360883	0.023340845	-0.322690024	0.045	0.24	1
chr11-129813862-129815012	0.023370145	0.267312202	0.318	0.169	1
chr18-22932828-22934197	0.023407437	-0.320428746	0.045	0.24	1
chr11-66744205-66745623	0.023543884	-0.321559828	0.045	0.241	1
chr18-32018036-32020515	0.023545135	-0.557693935	0.364	0.548	1
chr9-5628184-5629658	0.023680807	-0.457570288	0.227	0.443	1
chr15-63841709-63842389	0.023772632	0.252393702	0.364	0.151	1
chr7-65006154-65007301	0.024006307	-0.374244274	0.091	0.308	1
chr10-70232784-70233973	0.024225001	-0.42034928	0.182	0.409	1
chr18-56650859-56652173	0.024290848	-0.429659024	0.182	0.405	1
chr15-99250751-99251840	0.024547085	-0.406434512	0.136	0.359	1
chr12-63779315-63780372	0.024729236	0.250576526	0.409	0.322	1
chr10-14571605-14572514	0.024764959	-0.304881087	0.045	0.237	1
chr5-179732022-179733545	0.024838214	-0.494519007	0.364	0.541	1
chr12-122499964-122501439	0.024887819	-0.442887737	0.227	0.443	1
chr18-74373053-74373887	0.025257523	0.258118915	0.409	0.211	1
chr17-7242103-7243207	0.025266288	-0.396264249	0.091	0.36	1
chr3-111673952-111675211	0.025278858	0.25441389	0.591	0.363	1
chr3-88057789-88059622	0.025315645	-0.531240861	0.455	0.626	1
chr7-74452224-74454026	0.025342099	0.266386531	0.409	0.185	1
chr6-142146689-142147584	0.025693329	0.253205068	0.545	0.346	1
chr1-145957372-145958282	0.025765017	-0.43644819	0.182	0.402	1
chr4-98142765-98143767	0.026103417	-0.361653401	0.091	0.299	1
chr19-32404754-32406350	0.026236029	-0.368312274	0.091	0.305	1
chr11-62770699-62771917	0.026276696	-0.329452669	0.045	0.239	1
chrX-123959636-123960988	0.026329874	-0.367612786	0.091	0.304	1
chr19-57434672-57435839	0.02633748	-0.366912958	0.091	0.303	1
chr20-63739291-63740767	0.026367527	0.252273216	0.545	0.322	1
chr8-85176687-85178068	0.027158074	-0.333943552	0.045	0.233	1
chr12-4538136-4539028	0.027404843	-0.359544197	0.091	0.303	1
chr10-62816004-62817431	0.027477586	-0.487324787	0.318	0.537	1
chr1-184386405-184388103	0.027618902	-0.263854818	0	0.132	1
chr7-10972986-10974322	0.028909146	-0.413170902	0.136	0.392	1
chr19-58439670-58440767	0.02902144	-0.398706096	0.136	0.4	1
chr6-26239902-26241253	0.029023669	-0.367962573	0.091	0.296	1
chr16-58628841-58630677	0.029392733	-0.525718788	0.455	0.622	1
chr12-45215312-45216816	0.029393713	-0.314381286	0.045	0.231	1
chr1-27671752-27672618	0.02941965	-0.305643409	0.045	0.235	1
chr17-82030293-82032203	0.029473289	-0.317408184	0.045	0.231	1
chr1-109213421-109214998	0.029542607	-0.367612786	0.091	0.301	1
chr19-14528759-14530348	0.02983787	-0.493945994	0.409	0.631	1
chr11-133927449-133928938	0.029861636	0.258904269	0.364	0.192	1
chr8-41577520-41578704	0.030094698	-0.426252423	0.182	0.392	1
chr19-58475349-58476490	0.030734188	-0.463692677	0.318	0.537	1
chr2-110677609-110678840	0.031803004	-0.307166846	0.045	0.23	1
chr6-43383176-43384296	0.031867934	-0.345403481	0.091	0.295	1
chr5-150700219-150701536	0.032022614	-0.39164762	0.136	0.349	1
chr10-129466232-129467794	0.032125255	-0.446004529	0.273	0.465	1
chr1-120175828-120176735	0.032295196	-0.293397648	0.045	0.231	1
chr17-83050968-83052227	0.032878636	-0.507462639	0.591	0.684	1
chr2-43131013-43131820	0.033479642	-0.314002477	0.045	0.222	1
chr3-161220825-161222110	0.033622886	-0.281822071	0.045	0.224	1
chr11-108236110-108237456	0.034154429	-0.292628826	0.045	0.23	1
chr2-181456413-181458256	0.0342696	-0.369011424	0.091	0.289	1
chr17-47970416-47971477	0.034450462	-0.432223002	0.227	0.431	1
chr3-184134082-184135876	0.035044028	-0.301063421	0.045	0.226	1
chr22-37745427-37746575	0.035048739	-0.340777743	0.091	0.29	1
chr12-15788683-15790211	0.03517482	0.259401111	0.5	0.216	1
chr1-53889224-53890307	0.035356512	-0.289164046	0.045	0.225	1
chr16-47142963-47144533	0.035486406	-0.354610697	0.091	0.28	1
chr1-107056154-107057690	0.035616009	-0.29570166	0.045	0.218	1
chr22-28741366-28742752	0.035863731	-0.444299551	0.227	0.463	1
chr12-56359714-56360822	0.035973131	-0.451597842	0.364	0.532	1
chr10-18650706-18651989	0.036026648	-0.324650069	0.091	0.287	1
chr15-40405252-40406187	0.036043777	-0.3025917	0.045	0.217	1
chr2-37323726-37325381	0.036163862	-0.293781906	0.045	0.218	1
chr8-143608956-143610221	0.036756495	-0.454499323	0.318	0.529	1
chr22-38705108-38706739	0.036908651	-0.498786612	0.5	0.674	1
chr6-141483354-141483987	0.037223061	-0.267807654	0.045	0.218	1
chr13-48000469-48001893	0.037233303	-0.276388185	0.045	0.22	1
chr7-66996246-66996988	0.037410912	-0.416076609	0.227	0.426	1
chr13-52011145-52012515	0.037539288	-0.419380378	0.182	0.423	1
chr19-57819184-57820047	0.037641334	-0.289164046	0.045	0.221	1
chr14-55806678-55807915	0.037670208	-0.312106937	0.045	0.215	1
chr13-94601251-94602384	0.037716015	-0.372362634	0.136	0.333	1
chr6-34526859-34527579	0.037760941	-0.330763955	0.091	0.288	1
chr5-75716788-75717778	0.037801674	-0.378336801	0.182	0.388	1
chr1-160284091-160285338	0.037907088	-0.272104298	0.045	0.222	1
chr12-82357850-82359043	0.037974741	-0.47312154	0.364	0.542	1
chr2-171159274-171161344	0.038015536	-0.410979069	0.136	0.382	1
chr12-56188683-56190433	0.038061166	-0.416920598	0.136	0.386	1
chr19-48492776-48493888	0.038161176	-0.384307611	0.091	0.284	1
chr1-150628777-150630008	0.038411604	-0.503461624	0.455	0.637	1
chr1-172532054-172534058	0.038511414	-0.510848951	0.545	0.696	1
chr13-72781204-72782457	0.038763443	-0.382178014	0.182	0.386	1
chr1-9909558-9911235	0.038771483	-0.499205993	0.727	0.737	1
chr18-47929808-47932006	0.038779722	-0.498212273	0.545	0.632	1
chr12-57744291-57745161	0.038787939	-0.361611247	0.136	0.335	1
chr1-51235689-51237314	0.038961914	-0.371358088	0.136	0.339	1
chr14-21476384-21477970	0.039307292	-0.440997537	0.273	0.526	1
chr11-119101274-119102834	0.039640701	-0.3626226	0.136	0.343	1
chr19-49567698-49569350	0.039703566	-0.343626106	0.091	0.282	1
chr14-90331311-90332271	0.039783155	-0.301827763	0.045	0.223	1
chr22-19177945-19179667	0.039841149	-0.299916148	0.045	0.222	1
chr16-53456195-53458091	0.039848337	-0.351430229	0.091	0.286	1
chr6-32837937-32839017	0.039868788	-0.360261672	0.136	0.343	1
chr4-177308782-177310386	0.039940799	-0.331481535	0.091	0.279	1
chr2-46541598-46543046	0.039948901	-0.418780255	0.136	0.422	1
chr8-98116434-98117806	0.039957541	-0.282983817	0.045	0.217	1
chr1-21333862-21335010	0.040201496	-0.283370858	0.045	0.216	1
chr1-58699236-58700339	0.040230837	-0.319595577	0.091	0.285	1
chr21-45590199-45591277	0.040368601	-0.284531358	0.045	0.217	1
chr6-43013259-43014408	0.040476144	-0.434332575	0.364	0.524	1
chr12-68364725-68365761	0.040754063	-0.306405329	0.045	0.22	1
chr13-52193673-52195026	0.040760274	-0.290319898	0.045	0.219	1
chr15-59104497-59105446	0.041256264	-0.323568453	0.091	0.285	1
chr11-59614991-59616624	0.041461248	-0.51142064	0.727	0.776	1
chr3-133805230-133806438	0.041474877	-0.35755873	0.136	0.337	1
chr4-139176252-139178605	0.041905097	-0.449125098	0.273	0.448	1
chr6-108260148-108261694	0.041919555	-0.393957781	0.182	0.381	1
chr6-89828835-89830123	0.041980218	-0.431390209	0.318	0.522	1
chr17-7336145-7337201	0.042006849	-0.265066748	0.045	0.212	1
chr7-107890510-107891703	0.042247549	-0.385371232	0.091	0.382	1
chr14-54396287-54397584	0.042366447	-0.425172165	0.182	0.489	1
chr19-39401243-39402817	0.042371363	-0.42408039	0.182	0.374	1
chr6-26223295-26224504	0.042549235	-0.284917984	0.045	0.219	1
chr11-33700115-33701303	0.04290331	-0.389193787	0.182	0.378	1
chr15-77419276-77421448	0.04305755	-0.432387043	0.182	0.492	1
chr6-152982269-152984295	0.043105226	-0.474371808	0.409	0.568	1
chr9-128551928-128553200	0.043278761	-0.437802198	0.273	0.516	1
chr6-133951731-133953597	0.043409024	-0.347888132	0.091	0.282	1
chr1-121184300-121185078	0.043438268	-0.371589968	0.182	0.379	1
chr12-49537746-49539316	0.043462651	-0.281047053	0.045	0.216	1
chr20-38471933-38473197	0.043652808	-0.354850714	0.136	0.338	1
chr17-78139858-78140792	0.043705803	-0.407632718	0.182	0.418	1
chr1-235160546-235161734	0.043824615	-0.332198758	0.091	0.282	1
chr19-20660864-20661851	0.044089728	-0.275999266	0.045	0.21	1
chr11-48001208-48002221	0.044229981	-0.437360905	0.227	0.485	1
chr9-37591886-37592967	0.04443108	-0.270543362	0.045	0.212	1
chr12-122752248-122753330	0.044495691	-0.393652417	0.182	0.42	1
chr13-48531604-48533387	0.044542106	-0.379938549	0.182	0.378	1
chr12-12611272-12612322	0.044573298	-0.330763955	0.091	0.284	1
chr17-28598529-28599911	0.044735715	-0.379938549	0.182	0.378	1
chr16-30406844-30407849	0.045114193	-0.288007268	0.045	0.216	1
chr4-109701991-109703716	0.045363586	-0.275610242	0.045	0.211	1
chr7-120949896-120951420	0.045384237	-0.483677289	0.5	0.63	1
chr17-47829421-47830361	0.045422135	-0.300298674	0.045	0.209	1
chr10-71726606-71728081	0.045446872	-0.337923746	0.091	0.275	1
chr15-89893490-89894412	0.045469493	-0.272494269	0.045	0.215	1
chr6-30716926-30717762	0.045680828	-0.464168657	0.409	0.593	1
chrX-48910951-48912259	0.046183001	-0.271324041	0.045	0.211	1
chr8-66774521-66775788	0.046267116	-0.422666277	0.273	0.483	1
chr5-79513440-79514839	0.046630355	-0.346355253	0.136	0.32	1
chr5-43105194-43106024	0.046837131	-0.258388501	0.045	0.21	1
chr14-103333294-103335540	0.04690746	-0.46561663	0.455	0.616	1
chr2-88015771-88017355	0.047160676	-0.328968441	0.091	0.276	1
chr17-35063131-35063942	0.047515979	-0.262713248	0.045	0.213	1
chrX-54639048-54640170	0.047678037	-0.35145853	0.091	0.328	1
chr9-35748338-35750095	0.047950123	-0.277942813	0.045	0.212	1
chr14-57268139-57269734	0.047977523	-0.379938549	0.136	0.37	1
chr11-43680090-43681425	0.048029764	-0.454005165	0.318	0.559	1
chr11-114438845-114440145	0.048066338	-0.316336884	0.091	0.275	1
chr4-87005609-87007473	0.04810643	-0.421778376	0.227	0.412	1
chr15-69462125-69463056	0.048320755	-0.259962637	0.045	0.211	1
chr5-170330770-170331943	0.048610728	-0.276776999	0.045	0.209	1
chr5-133967722-133969179	0.048854424	-0.320680174	0.091	0.277	1
chr19-58001939-58003169	0.048858161	-0.266242059	0.045	0.21	1
chr1-171484828-171486496	0.048884482	-0.404226117	0.273	0.446	1
chr2-118013175-118014524	0.049174867	-0.321041525	0.091	0.27	1
chr6-31739491-31740541	0.049205271	-0.355189494	0.136	0.335	1
chr14-23301003-23303039	0.049479009	-0.487067186	0.545	0.644	1
chr17-2592937-2594304	0.049555283	-0.42844183	0.318	0.515	1
chr12-30754066-30755462	0.049680215	-0.422676598	0.182	0.409	1
chr22-36238646-36239930	0.049763652	-0.270543362	0.045	0.207	1
chr5-31531451-31532629	0.049890113	-0.325370696	0.091	0.277	1
chr5-115169340-115170662	0.050004689	-0.299916148	0.045	0.212	1
chr2-100561965-100563449	0.050195865	-0.453096109	0.364	0.541	1
chr9-128946874-128948293	0.050262609	-0.366105042	0.136	0.371	1
chr16-75516428-75517690	0.050608524	-0.330405031	0.091	0.276	1
chr7-158855936-158857122	0.050922596	-0.377066002	0.227	0.413	1
chr12-53379159-53380896	0.051018321	-0.520175497	0.636	0.798	1
chr4-44677810-44679310	0.051247082	-0.380578751	0.182	0.367	1
chr17-58218399-58219610	0.051448307	-0.345332428	0.136	0.327	1
chr2-98770308-98772296	0.051883389	-0.349759443	0.136	0.326	1
chr17-49788017-49789438	0.05188977	-0.479533513	0.545	0.645	1
chr10-88879716-88881116	0.051900033	-0.332198758	0.091	0.269	1
chr12-9647347-9648604	0.052096191	-0.423873359	0.227	0.405	1
chr3-49411312-49412522	0.052180161	-0.452461703	0.364	0.588	1
chr17-35567490-35568743	0.052486095	-0.309433155	0.091	0.272	1
chr10-43407137-43407988	0.052710076	-0.271714223	0.045	0.209	1
chrX-1661091-1662122	0.053085718	-0.398390027	0.136	0.358	1
chr2-37195994-37197198	0.053776114	-0.259962637	0.045	0.206	1
chr6-27814525-27815457	0.053841961	-0.307610879	0.091	0.27	1
chr17-82272362-82273901	0.053852895	-0.343284599	0.136	0.323	1
chr11-73787505-73788657	0.054024964	-0.272104298	0.045	0.209	1
chr11-57334946-57336360	0.054040005	-0.313434076	0.091	0.267	1
chr3-139389041-139390289	0.054171717	-0.270152864	0.045	0.204	1
chr14-91059787-91061217	0.054708532	-0.479862871	0.545	0.687	1
chr5-81300976-81302084	0.054811551	-0.302130203	0.091	0.268	1
chr3-42590166-42591362	0.055268634	-0.419002911	0.364	0.538	1
chr19-19667890-19669185	0.055391992	-0.400659502	0.227	0.406	1
chr4-99562980-99564211	0.055967026	-0.40133006	0.227	0.477	1
chr6-132813616-132815079	0.056202373	-0.419290376	0.273	0.511	1
chr17-41864467-41865745	0.056236987	-0.340549631	0.136	0.32	1
chr9-100352095-100353254	0.056256729	-0.264674764	0.045	0.203	1
chr2-96962248-96963308	0.056272355	-0.307246148	0.091	0.268	1
chr2-25041262-25042420	0.056467608	-0.335064092	0.136	0.322	1
chr19-2060614-2061995	0.056483417	-0.403348832	0.227	0.446	1
chr7-151080106-151081063	0.05652563	-0.330247076	0.136	0.327	1
chr14-51846509-51847737	0.056590283	-0.431390209	0.318	0.502	1
chr9-131268693-131269378	0.056753829	-0.252865462	0.045	0.204	1
chr11-73779021-73779970	0.057163803	-0.383615837	0.227	0.448	1
chr1-248837612-248839228	0.057252434	-0.423604174	0.318	0.503	1
chr1-197145843-197147119	0.057591152	-0.334720552	0.136	0.318	1
chr14-99479978-99481960	0.057674246	-0.478605228	0.455	0.711	1
chr3-48655546-48656791	0.057892621	-0.347717893	0.136	0.318	1
chr8-730408-731664	0.057923063	-0.332657594	0.136	0.318	1
chr13-45119302-45120839	0.058093121	-0.253260667	0.045	0.201	1
chr5-43065808-43067181	0.058207413	-0.303959409	0.091	0.269	1
chr4-87390682-87391671	0.058352446	-0.266242059	0.045	0.199	1
chr16-1963899-1965526	0.058362043	-0.388757772	0.227	0.409	1
chr1-203625482-203626920	0.058685635	-0.331625008	0.136	0.318	1
chr18-77061956-77063526	0.058733338	-0.321763956	0.091	0.265	1
chr16-4414079-4414762	0.058760864	-0.327487257	0.136	0.315	1
chr5-170277899-170279405	0.058792007	-0.318148177	0.091	0.267	1
chr4-83034283-83035504	0.059155186	-0.435570951	0.364	0.583	1
chr10-43454787-43456108	0.059225701	-0.390715437	0.273	0.444	1
chr14-61761671-61763114	0.05932141	-0.371494549	0.182	0.412	1
chr14-73612148-73613237	0.059324705	-0.257600789	0.045	0.198	1
chr5-151770577-151772696	0.05969845	-0.506549608	0.545	0.752	1
chr9-112174360-112175470	0.059747429	-0.265850395	0.045	0.202	1
chr9-133029915-133031108	0.059891487	-0.395946334	0.273	0.478	1
chr20-37527200-37528343	0.060382076	-0.342259594	0.136	0.318	1
chr1-11718951-11720066	0.060418237	-0.318510163	0.091	0.267	1
chr11-18012083-18013724	0.06069668	-0.393368806	0.227	0.437	1
chr12-54214526-54215247	0.060718398	-0.253260667	0.045	0.202	1
chr22-49826692-49828060	0.060948202	-0.259962637	0.045	0.199	1
chr1-34858816-34860094	0.061409557	-0.261927894	0.045	0.204	1
chr17-40287256-40288317	0.061468475	-0.384801533	0.227	0.443	1
chr22-50199856-50201692	0.061808624	-0.340891786	0.136	0.321	1
chr13-106567133-106568442	0.061991275	-0.347233255	0.136	0.366	1
chr5-178203871-178205564	0.062057827	-0.358650912	0.182	0.364	1
chr6-33710978-33712140	0.062373237	-0.323337604	0.136	0.318	1
chr2-41840492-41841547	0.063204558	-0.368389975	0.182	0.405	1
chr15-48330779-48332352	0.063256139	-0.386611132	0.182	0.398	1
chr22-29882554-29883982	0.063828676	-0.256812646	0.045	0.199	1
chr10-22436330-22437941	0.064258914	-0.342943011	0.136	0.313	1
chr17-56960488-56961256	0.064267771	-0.295893495	0.091	0.265	1
chr2-96144906-96145669	0.064271973	-0.344991325	0.136	0.313	1
chr5-160008674-160009824	0.064321465	-0.295157989	0.091	0.261	1
chr12-48681489-48682599	0.064613034	-0.395331123	0.273	0.511	1
chr2-241636289-241638318	0.064634569	-0.360274655	0.136	0.357	1
chr1-184051108-184052248	0.064766804	-0.250491957	0.045	0.194	1
chr4-75723762-75725337	0.064785738	-0.409826264	0.409	0.533	1
chr6-136821990-136823191	0.064893764	-0.351484655	0.182	0.364	1
chr8-38769363-38770664	0.064956875	-0.27444254	0.045	0.195	1
chr12-14769487-14771265	0.065086977	-0.41415093	0.364	0.502	1
chr1-154960907-154962508	0.065457766	-0.325413922	0.091	0.313	1
chr19-55384913-55386095	0.065934625	-0.422796319	0.273	0.502	1
chr19-57410595-57411660	0.066335217	-0.287042577	0.091	0.262	1
chr8-60516304-60517644	0.06634417	-0.41766937	0.318	0.5	1
chr3-160754351-160756358	0.066530919	-0.416802223	0.273	0.455	1
chr1-52403560-52405066	0.066808585	-0.371494549	0.227	0.403	1
chr2-165953279-165954346	0.066855659	-0.382923731	0.227	0.396	1
chr17-35213866-35215127	0.066886241	-0.313797247	0.091	0.26	1
chr3-97764014-97765219	0.067005662	-0.252865462	0.045	0.197	1
chr4-170025886-170027720	0.06701389	-0.305421107	0.091	0.254	1
chr10-99658555-99659740	0.067267193	-0.30249623	0.045	0.26	1
chr3-143970784-143973418	0.067488171	-0.45937369	0.409	0.593	1
chr12-21500722-21502427	0.067507566	-0.370563878	0.227	0.4	1
chr12-113220643-113222104	0.067852802	-0.407547651	0.455	0.556	1
chr6-170552742-170554667	0.067997228	-0.41604654	0.273	0.5	1
chr5-60699406-60700571	0.068030786	-0.252470149	0.045	0.188	1
chr9-93575691-93577427	0.068063501	-0.255235068	0.045	0.193	1
chr5-100903065-100903757	0.068579549	-0.310467183	0.136	0.306	1
chr4-148444386-148445896	0.068758584	-0.298831775	0.091	0.249	1
chrX-2690600-2691770	0.069218216	-0.355723563	0.182	0.357	1
chr20-20712035-20713125	0.069695383	-0.363720551	0.227	0.4	1
chr17-79796548-79797905	0.069704372	-0.423873359	0.227	0.494	1
chr4-118684832-118685778	0.070748525	-0.250887812	0.045	0.192	1
chr7-134458191-134459485	0.07077118	-0.305421107	0.045	0.255	1
chr1-42816113-42817564	0.071122552	-0.376138919	0.136	0.397	1
chr1-233326789-233328700	0.071240732	-0.293317582	0.091	0.25	1
chr12-71754286-71755644	0.071271945	-0.357784169	0.227	0.402	1
chr2-156399647-156401377	0.071697626	-0.297363383	0.091	0.257	1
chr2-42132523-42133574	0.071741422	-0.346250381	0.182	0.352	1
chr3-50088325-50089654	0.07175802	-0.283709434	0.091	0.257	1
chr13-49443377-49445380	0.071773117	-0.455208588	0.636	0.685	1
chr10-96831715-96833167	0.071785586	-0.42983301	0.364	0.544	1
chr7-64306635-64307908	0.071907916	-0.360297838	0.227	0.429	1
chr5-138352213-138353763	0.072277317	-0.374990277	0.273	0.435	1
chr8-144077824-144079159	0.072322636	-0.260749061	0.045	0.191	1
chr14-63640993-63642648	0.072402193	-0.449660274	0.455	0.639	1
chr11-123061447-123063597	0.072499396	-0.467614823	0.727	0.726	1
chr6-170583827-170585118	0.073024674	-0.328111331	0.091	0.357	1
chr11-3796976-3798138	0.073060185	-0.442802296	0.545	0.667	1
chr1-185044797-185046097	0.07329011	-0.281111654	0.091	0.248	1
chr8-41489754-41491122	0.073821207	-0.3984716	0.364	0.524	1
chr3-36992379-36993916	0.07386832	-0.465160744	0.591	0.708	1
chr10-89700910-89702264	0.074196758	-0.402997768	0.273	0.496	1
chr6-73520103-73521818	0.074456674	-0.43281756	0.455	0.642	1
chr22-39152189-39153190	0.074724399	-0.378811987	0.227	0.462	1
chr18-35343534-35344750	0.074780065	-0.324376136	0.136	0.308	1
chr3-152268322-152270103	0.074873607	-0.395378456	0.318	0.461	1
chr10-58268632-58269428	0.075083528	-0.332750226	0.136	0.354	1
chr12-56127629-56129646	0.075194068	-0.408374909	0.455	0.578	1
chr19-41439445-41440207	0.075231808	-0.284821337	0.091	0.253	1
chr19-1020678-1021944	0.07524867	-0.412191554	0.318	0.526	1
chr10-69179280-69180734	0.075469807	-0.324376136	0.136	0.306	1
chr8-38900116-38902081	0.075481965	-0.370874168	0.227	0.384	1
chr12-69238860-69240838	0.075824893	-0.374990277	0.227	0.435	1
chr8-124538342-124539431	0.076220911	-0.281483052	0.091	0.254	1
chr14-105064803-105066099	0.076343159	-0.334733767	0.182	0.355	1
chrX-118345386-118346993	0.076343269	-0.308369225	0.091	0.306	1
chr6-10403748-10404737	0.076386225	-0.304690443	0.091	0.245	1
chr19-11374229-11375749	0.077009774	-0.462382922	0.455	0.658	1
chr14-89955392-89956682	0.077050641	-0.351194359	0.182	0.394	1
chr21-29023990-29025156	0.077231937	-0.378237323	0.227	0.465	1
chr9-98101448-98102364	0.077435371	-0.343954401	0.182	0.355	1
chr3-48187549-48188814	0.077573914	-0.33836319	0.091	0.351	1
chr15-90716612-90717688	0.077780576	-0.368412174	0.227	0.434	1
chrX-54043700-54045042	0.07791807	-0.379386423	0.227	0.459	1
chr20-50385819-50386789	0.078745314	-0.260355903	0.045	0.182	1
chr12-89862605-89864273	0.078827944	-0.281483052	0.091	0.248	1
chr16-8797093-8798383	0.078830095	-0.33341171	0.136	0.356	1
chr3-5186993-5188956	0.078915438	-0.429330328	0.409	0.541	1
chr14-23285202-23286685	0.079090056	-0.372766564	0.273	0.467	1
chr4-128287246-128289037	0.079784244	-0.453250597	0.5	0.664	1
chr4-140372631-140373951	0.079879291	-0.350565186	0.182	0.394	1
chr9-94165640-94167153	0.079935104	-0.427972214	0.636	0.706	1
chr16-28309317-28310372	0.0801049	-0.293685851	0.091	0.248	1
chr3-66220183-66221331	0.08069587	-0.35818665	0.273	0.423	1
chr15-48810053-48811480	0.080805476	-0.4066665	0.273	0.514	1
chr15-34987590-34988948	0.081007392	-0.318828636	0.136	0.303	1
chr7-149284264-149285465	0.081121089	-0.343930954	0.182	0.435	1
chr21-29298306-29299677	0.081331826	-0.321951729	0.136	0.303	1
chr1-155226412-155228062	0.081637751	-0.351823259	0.182	0.398	1
chr11-30322607-30323833	0.081962933	-0.321951729	0.136	0.301	1
chr17-4795544-4796493	0.082235332	-0.271421597	0.091	0.253	1
chr3-105367208-105370011	0.082237831	-0.322644833	0.136	0.297	1
chr5-80654123-80655329	0.082761299	-0.388451305	0.227	0.488	1
chr20-44884717-44886192	0.083127864	-0.367146272	0.182	0.396	1
chr11-13276557-13278570	0.083708969	-0.426806661	0.364	0.569	1
chr2-200525559-200526489	0.083728731	-0.326783189	0.182	0.355	1
chr12-120468803-120470270	0.084393908	-0.352451884	0.227	0.392	1
chr19-47111893-47113930	0.08450329	-0.452166424	0.545	0.676	1
chr18-70205160-70206429	0.084716593	-0.348676017	0.227	0.387	1
chr7-133081250-133082466	0.08474303	-0.368412174	0.273	0.427	1
chr6-106325089-106326062	0.085204196	-0.330101256	0.182	0.351	1
chr10-28333149-28334638	0.085426051	-0.301705495	0.091	0.298	1
chr4-121869570-121870867	0.085432564	-0.272543008	0.091	0.248	1
chr11-77994051-77995274	0.086086201	-0.397201757	0.409	0.574	1
chr19-17001317-17002472	0.086681467	-0.272169301	0.091	0.244	1
chr2-197309469-197311105	0.086933136	-0.369011424	0.318	0.456	1
chr11-18395470-18396521	0.087757032	-0.304865836	0.136	0.3	1
chr3-167734061-167735780	0.087898171	-0.45291742	0.545	0.677	1
chr10-99619913-99621481	0.088463098	-0.438812017	0.455	0.661	1
chr19-52941609-52943147	0.08860819	-0.254494984	0.091	0.247	1
chr19-39409471-39410243	0.088665272	-0.284080163	0.091	0.246	1
chr11-123740823-123742244	0.08873608	-0.298538216	0.136	0.298	1
chr7-65037562-65039035	0.089009809	-0.408913122	0.5	0.586	1
chr19-57362847-57363968	0.08908614	-0.295717008	0.136	0.299	1
chr16-4424984-4426371	0.089303423	-0.372302859	0.273	0.429	1
chr6-53651179-53652387	0.089669674	-0.266552051	0.091	0.248	1
chr16-57535495-57536957	0.089722959	-0.341094506	0.136	0.386	1
chr4-52861506-52862615	0.090103498	-0.272916618	0.091	0.241	1
chr1-160837286-160838176	0.090314274	-0.257896232	0.091	0.243	1
chr20-35615523-35616772	0.090661591	-0.426986582	0.545	0.663	1
chr6-57171900-57173502	0.091516917	-0.311165824	0.136	0.286	1
chr10-43419914-43421132	0.091847565	-0.272169301	0.091	0.246	1
chr18-36828153-36829527	0.09216458	-0.376262565	0.318	0.478	1
chr6-83859145-83860456	0.092253398	-0.300650508	0.136	0.299	1
chr19-6361094-6362870	0.092303335	-0.302056986	0.091	0.304	1
chr4-140150284-140152448	0.092953122	-0.285932385	0.091	0.235	1
chr19-19617976-19619074	0.093572619	-0.353349445	0.273	0.426	1
chr2-108786100-108787212	0.093630935	-0.301705495	0.091	0.297	1
chr4-37685177-37686949	0.093826752	-0.426114613	0.364	0.618	1
chr16-50024661-50026047	0.093832238	-0.315444334	0.182	0.344	1
chr14-20454283-20455693	0.094086957	-0.397045963	0.409	0.538	1
chr17-48830555-48831602	0.094194963	-0.271421597	0.091	0.245	1
chr17-60599309-60601435	0.094259927	-0.342993622	0.182	0.388	1
chr3-44861328-44862544	0.094370334	-0.279625106	0.045	0.246	1
chr6-4021004-4022044	0.094417606	-0.296422827	0.136	0.298	1
chrX-18983707-18985189	0.094551673	-0.314439555	0.136	0.341	1
chr14-75660246-75661591	0.094785615	-0.38646727	0.455	0.545	1
chr9-126804549-126806104	0.094793065	-0.267677252	0.091	0.246	1
chr2-230712259-230714346	0.094908394	-0.322791408	0.091	0.343	1
chr5-65721082-65722484	0.095346043	-0.293597475	0.136	0.299	1
chr17-59837153-59838070	0.095391965	-0.326450962	0.182	0.384	1
chr4-98260108-98261958	0.095422039	-0.310467183	0.136	0.297	1
chr17-40479911-40481116	0.095443104	-0.360900468	0.273	0.414	1
chr10-61991986-61993548	0.095835673	-0.278881257	0.091	0.246	1
chr4-473005-474482	0.095887139	-0.349710868	0.273	0.416	1
chr7-75073064-75074117	0.095978294	-0.254116573	0.091	0.245	1
chr7-16645229-16646679	0.096206396	-0.40798391	0.273	0.504	1
chr1-145978866-145980533	0.096223586	-0.292890271	0.091	0.298	1
chr22-50627494-50629008	0.096517909	-0.305027718	0.182	0.34	1
chr13-40664082-40665226	0.096525994	-0.265425972	0.091	0.237	1
chr9-136538507-136540042	0.096835317	-0.279253229	0.091	0.239	1
chr17-4789466-4790733	0.097866835	-0.276647406	0.091	0.242	1
chr22-17084419-17085607	0.09796144	-0.326118658	0.136	0.341	1
chr14-23555605-23556487	0.098097476	-0.260912845	0.091	0.245	1
chr1-180631552-180632753	0.098650696	-0.378181698	0.318	0.513	1
chr12-91876512-91877620	0.098657419	-0.306268213	0.136	0.292	1
chr14-67816013-67816896	0.098866482	-0.254873297	0.091	0.244	1
chr2-63840179-63842398	0.098906929	-0.385137303	0.318	0.486	1
chr12-52068879-52070393	0.098923077	-0.338875706	0.227	0.384	1
chr10-121927056-121928848	0.099047769	-0.298185867	0.136	0.297	1
chr6-30682095-30683050	0.099779459	-0.292182721	0.136	0.298	1
chr9-19048789-19050085	0.099919489	-0.318454479	0.182	0.342	1
chr9-2843193-2844463	0.099952379	-0.336335749	0.227	0.38	1
chr12-56102957-56105046	0.100005824	-0.390380963	0.273	0.484	1
chr15-75738113-75739185	0.100197085	-0.270673505	0.091	0.239	1
chr4-145936124-145939035	0.100453633	-0.318481208	0.136	0.287	1
chr12-64668650-64669923	0.100646331	-0.26580143	0.091	0.241	1
chr10-32378455-32379663	0.1008194	-0.255629625	0.091	0.244	1
chr9-4792099-4793513	0.101779046	-0.403816783	0.409	0.606	1
chr10-18658746-18660119	0.101843697	-0.343309898	0.227	0.374	1
chr1-26126173-26127016	0.10196231	-0.285799104	0.136	0.297	1
chr16-2681840-2683027	0.101999966	-0.287220129	0.091	0.299	1
chr22-46296129-46297322	0.103002117	-0.3469759	0.273	0.417	1
chr12-95216699-95218666	0.103329363	-0.409653409	0.455	0.596	1
chr7-64313417-64314350	0.103552964	-0.26241879	0.045	0.24	1
chrX-118495190-118496841	0.104373197	-0.287220129	0.136	0.292	1
chr11-64722823-64723770	0.10459477	-0.261666014	0.091	0.237	1
chr18-35497022-35498172	0.105760829	-0.32452993	0.227	0.378	1
chr1-161201564-161202712	0.106027994	-0.316782952	0.136	0.343	1
chr2-38665697-38667575	0.106283146	-0.262795031	0.091	0.24	1
chr10-74824885-74827288	0.106417388	-0.448043644	0.818	0.832	1
chr8-22244429-22246262	0.106467916	-0.347584119	0.182	0.41	1
chr11-128324050-128325228	0.106783539	-0.319523241	0.045	0.29	1
chr3-160448841-160450180	0.106794071	-0.33260844	0.182	0.418	1
chr17-62064558-62066221	0.106815217	-0.323889017	0.227	0.383	1
chr12-98502701-98504369	0.106933911	-0.363308471	0.273	0.41	1
chr7-141700884-141702496	0.107285131	-0.263923165	0.091	0.236	1
chr7-100585443-100586751	0.107372654	-0.425218529	0.591	0.722	1
chr15-99564890-99566521	0.107579689	-0.296422827	0.091	0.291	1
chr7-35694418-35695798	0.107833291	-0.322125036	0.136	0.341	1
chr6-109690243-109691742	0.108045799	-0.258273653	0.091	0.239	1
chr13-40770468-40771626	0.108426615	-0.298605966	0.182	0.34	1
chr6-110178568-110180699	0.108839549	-0.323889017	0.182	0.384	1
chr1-28736257-28737861	0.108982235	-0.367332896	0.273	0.482	1
chr15-90264726-90266441	0.108997202	-0.318120329	0.182	0.338	1
chr19-13794441-13795730	0.109121862	-0.281483052	0.091	0.242	1
chr1-113811401-113812980	0.109471558	-0.385187572	0.364	0.56	1
chr2-191020102-191020986	0.109510509	-0.27509657	0.136	0.288	1
chr5-131263051-131264828	0.109534306	-0.352743653	0.227	0.414	1
chr5-176447069-176448772	0.109638341	-0.358910834	0.318	0.48	1
chr11-83070824-83072421	0.109707235	-0.347154198	0.273	0.446	1
chr16-11560440-11561609	0.110001405	-0.265425972	0.091	0.236	1
chr6-116680506-116681847	0.110171402	-0.323247819	0.136	0.376	1
chr12-108560687-108561624	0.110361585	-0.263923165	0.091	0.24	1
chr13-30464113-30466168	0.110550196	-0.417321774	0.545	0.597	1
chr7-66843972-66845357	0.110869445	-0.335983885	0.227	0.411	1
chr5-62305280-62307459	0.110985727	-0.390802226	0.318	0.582	1
chr2-127080466-127082198	0.111220733	-0.259405327	0.091	0.23	1
chr22-30423325-30424614	0.11129475	-0.370904193	0.364	0.504	1
chr20-62925626-62926781	0.11184997	-0.288639755	0.091	0.29	1
chr17-55420768-55422258	0.111939154	-0.322606336	0.182	0.381	1
chr8-143814915-143816220	0.112697558	-0.276885848	0.136	0.289	1
chr2-231710114-231710525	0.11277999	-0.288994443	0.136	0.288	1
chr22-36386994-36388419	0.112883451	-0.362004635	0.273	0.48	1
chr5-131170308-131171685	0.112911973	-0.34686052	0.318	0.449	1
chr16-23148417-23149785	0.11329339	-0.314774559	0.136	0.33	1
chr2-27489098-27490135	0.113322531	-0.338908521	0.318	0.449	1
chr16-30571142-30572339	0.113626679	-0.359726146	0.273	0.45	1
chr6-27131438-27134076	0.113851318	-0.408721134	0.409	0.593	1
chr3-143000858-143002294	0.114016591	-0.292495719	0.136	0.336	1
chr7-44637771-44638480	0.11404503	-0.251464907	0.091	0.235	1
chr12-8032052-8033660	0.114245243	-0.276885848	0.136	0.291	1
chr4-183658540-183659817	0.114277055	-0.315208708	0.227	0.378	1
chrX-135343588-135344987	0.114444397	-0.252601932	0.091	0.234	1
chr4-139300696-139302654	0.114590275	-0.357395459	0.227	0.446	1
chrX-13733865-13735310	0.115455017	-0.253738061	0.091	0.237	1
chr12-56645427-56646507	0.115456542	-0.36003662	0.273	0.482	1
chr1-87328075-87329214	0.115862952	-0.260159283	0.091	0.227	1
chr22-30265621-30267931	0.116241083	-0.339827038	0.227	0.371	1
chr7-5822503-5823446	0.116966284	-0.336248085	0.273	0.451	1
chr3-121545477-121547035	0.117026741	-0.256385556	0.091	0.238	1
chr4-174282854-174284308	0.117732848	-0.298267186	0.136	0.331	1
chr2-53786180-53787691	0.118159033	-0.251085699	0.091	0.23	1
chr13-106534899-106536718	0.118513892	-0.330604444	0.182	0.365	1
chr7-149027970-149029135	0.11853751	-0.418906618	0.545	0.652	1
chr5-172958278-172959729	0.118556291	-0.309741312	0.182	0.339	1
chr18-62714741-62716524	0.119442969	-0.32452993	0.227	0.367	1
chr2-219497931-219499039	0.119726894	-0.27652817	0.091	0.283	1
chr7-99407992-99409523	0.119769008	-0.31649798	0.227	0.369	1
chr10-5976593-5978200	0.119858023	-0.25600764	0.091	0.231	1
chr7-151349531-151350547	0.119949495	-0.343331708	0.273	0.443	1
chr2-71129696-71131115	0.119955616	-0.338127791	0.273	0.41	1
chr5-149999988-150002041	0.11998759	-0.309068884	0.136	0.327	1
chr14-68779794-68782343	0.120028438	-0.302408392	0.136	0.284	1
chr21-26169011-26171127	0.120258911	-0.274738448	0.091	0.274	1
chr13-21139692-21140929	0.120509213	-0.327684562	0.273	0.413	1
chr3-170356518-170358465	0.120793578	-0.379525365	0.364	0.488	1
chr5-144170037-144171027	0.121004222	-0.30750668	0.182	0.409	1
chr16-1825811-1827498	0.121065569	-0.359726146	0.318	0.436	1
chr1-244047225-244049868	0.121175943	-0.401563372	0.409	0.677	1
chr11-62598933-62599513	0.121204298	-0.298016186	0.182	0.382	1
chr12-103840465-103842056	0.121964349	-0.318107951	0.182	0.369	1
chr1-179025423-179026871	0.122175388	-0.345758693	0.273	0.401	1
chr2-96815382-96816958	0.122244243	-0.37441276	0.318	0.503	1
chr12-123711546-123712814	0.122450982	-0.284732417	0.136	0.289	1
chr6-107458815-107460147	0.122530551	-0.315853488	0.227	0.374	1
chr10-74150201-74151749	0.122637684	-0.367657925	0.409	0.505	1
chr7-48088428-48089745	0.122812373	-0.361762413	0.227	0.435	1
chr11-67352765-67353869	0.123159936	-0.349794617	0.273	0.442	1
chr1-206202836-206203330	0.123318506	-0.298668694	0.227	0.375	1
chr17-58082799-58084314	0.123341632	-0.342711174	0.273	0.409	1
chr6-27836712-27839085	0.123457745	-0.400640507	0.409	0.516	1
chr3-49939575-49940602	0.1235277	-0.343331708	0.273	0.444	1
chr3-49718979-49719896	0.123639435	-0.289089922	0.136	0.332	1
chr3-195270223-195271907	0.124149626	-0.390105456	0.273	0.464	1
chr11-93783652-93785141	0.124190966	-0.275812547	0.091	0.283	1
chr5-140400507-140402708	0.124226082	-0.416742262	0.591	0.715	1
chr6-26156155-26159126	0.124294749	-0.444299551	0.5	0.696	1
chr2-136116088-136118349	0.124594627	-0.356072368	0.227	0.401	1
chr6-110958018-110959035	0.124629435	-0.280540086	0.182	0.335	1
chr4-56434938-56436527	0.124931641	-0.415031344	0.682	0.671	1
chr16-667479-669029	0.124959539	-0.277958351	0.091	0.291	1
chr1-155308081-155309306	0.125332959	-0.334175459	0.227	0.447	1
chr4-9151855-9153485	0.126064655	-0.362387702	0.409	0.544	1
chr1-230641864-230642997	0.126268806	-0.310413427	0.182	0.333	1
chr15-65790829-65792873	0.126321504	-0.396076104	0.5	0.59	1
chr12-133129619-133131033	0.126660843	-0.345979126	0.318	0.431	1
chr1-151346611-151347738	0.126912407	-0.350380721	0.273	0.435	1
chr16-3023304-3024463	0.127215608	-0.34156406	0.273	0.443	1
chr7-97871577-97872714	0.127631461	-0.257518711	0.091	0.219	1
chr6-152301392-152302562	0.128412633	-0.296572091	0.182	0.327	1
chr7-151027564-151028900	0.128938605	-0.3720583	0.409	0.552	1
chr22-31661536-31662570	0.129019853	-0.294195607	0.182	0.337	1
chr3-75434410-75436217	0.129344039	-0.392744923	0.5	0.561	1
chrX-132022136-132024246	0.129427673	-0.252601932	0.045	0.227	1
chr13-79405492-79406721	0.130069482	-0.292155501	0.182	0.328	1
chr5-177599082-177600564	0.130479898	-0.284020853	0.136	0.279	1
chr6-159788789-159790796	0.130584526	-0.390559205	0.364	0.57	1
chr3-111978503-111979855	0.130641746	-0.271939279	0.182	0.323	1
chr15-100601744-100603346	0.130781899	-0.386908966	0.455	0.574	1
chr3-48898117-48899646	0.130875103	-0.270434034	0.136	0.277	1
chr2-33598438-33599851	0.131171001	-0.319073072	0.182	0.368	1
chr7-134645956-134647703	0.13152608	-0.365703364	0.364	0.551	1
chr1-67052868-67054581	0.131981279	-0.250706392	0.091	0.226	1
chr14-21383096-21384878	0.132052122	-0.295554077	0.182	0.328	1
chr6-149484643-149485573	0.133172565	-0.255266637	0.136	0.276	1
chr1-27603020-27604341	0.133593668	-0.269715381	0.136	0.279	1
chr1-161725827-161727928	0.133779671	-0.273290131	0.091	0.23	1
chr6-109094183-109095650	0.133852319	-0.366032047	0.409	0.495	1
chr7-90345707-90347090	0.134047531	-0.292130296	0.136	0.362	1
chr9-113274413-113275982	0.134378849	-0.311657258	0.182	0.369	1
chr1-182029104-182030335	0.134583276	-0.358488438	0.364	0.518	1
chr10-73784970-73786399	0.134588404	-0.315300837	0.227	0.404	1
chr6-42983963-42985348	0.134833007	-0.331506273	0.227	0.443	1
chr16-56450623-56451854	0.134873252	-0.316544004	0.227	0.408	1
chr20-58980715-58981931	0.135149886	-0.266116738	0.136	0.279	1
chr8-26382564-26383898	0.135371825	-0.357602366	0.318	0.499	1
chr3-53129768-53130881	0.135608025	-0.263953236	0.136	0.286	1
chr17-28811585-28813119	0.135648317	-0.309381121	0.227	0.41	1
chr10-124743628-124744814	0.136073947	-0.274738448	0.091	0.281	1
chr8-58658452-58660155	0.136321197	-0.278315675	0.136	0.274	1
chr14-70808103-70810023	0.136605869	-0.34421472	0.273	0.432	1
chr13-33541857-33543347	0.136665288	-0.38895936	0.409	0.639	1
chr5-181260515-181262338	0.136672474	-0.357220506	0.273	0.46	1
chr5-64767968-64769106	0.137578636	-0.259616474	0.136	0.277	1
chr2-175167404-175168848	0.137904909	-0.386344597	0.545	0.645	1
chr15-85379345-85381462	0.137968975	-0.354398883	0.273	0.465	1
chr12-93569416-93572105	0.138090366	-0.334746003	0.182	0.355	1
chr2-38376170-38377754	0.138293028	-0.352703257	0.273	0.467	1
chr12-79933851-79935885	0.138436986	-0.322434462	0.227	0.401	1
chr18-36066904-36067848	0.139375953	-0.262147836	0.136	0.275	1
chr4-177441498-177443050	0.1394096	-0.33031838	0.318	0.427	1
chr7-140229131-140231948	0.139489133	-0.340679424	0.273	0.428	1
chr4-17809872-17811370	0.139692175	-0.320480769	0.273	0.438	1
chr7-100177011-100177903	0.139869191	-0.301601333	0.182	0.364	1
chr17-82292220-82293735	0.140830388	-0.299646903	0.227	0.373	1
chr1-171741204-171742736	0.140847545	-0.29605689	0.182	0.361	1
chr19-13846323-13848009	0.141842088	-0.313434076	0.227	0.398	1
chr6-16760838-16762419	0.142721955	-0.353833896	0.273	0.461	1
chr5-132489927-132491257	0.142805249	-0.351623184	0.318	0.549	1
chr2-32356096-32358163	0.143088578	-0.294195607	0.136	0.327	1
chr12-51368507-51369544	0.143977445	-0.270558379	0.136	0.315	1
chr19-41353398-41354219	0.144070106	-0.320480769	0.273	0.441	1
chr12-124917143-124917778	0.144154018	-0.299355839	0.273	0.401	1
chr19-17266619-17267628	0.145241585	-0.324722148	0.318	0.471	1
chr1-51729086-51730183	0.145354017	-0.28122594	0.182	0.325	1
chr1-53837434-53838797	0.146397736	-0.353307675	0.273	0.431	1
chr2-200863780-200864952	0.146415392	-0.33031838	0.227	0.438	1
chr16-12803090-12804104	0.146449184	-0.311657258	0.227	0.367	1
chr21-15729474-15730668	0.146457957	-0.327939658	0.318	0.431	1
chr19-38898998-38900269	0.147087192	-0.384538129	0.409	0.602	1
chr7-139339939-139341923	0.14736326	-0.381293935	0.455	0.557	1
chr17-44774635-44776218	0.147406932	-0.351259431	0.318	0.427	1
chr4-145178857-145181040	0.147534227	-0.371645172	0.5	0.589	1
chr14-103384628-103386279	0.147931853	-0.324960728	0.273	0.436	1
chr3-138833946-138835167	0.148390581	-0.274008154	0.182	0.319	1
chr9-128025800-128027433	0.148766542	-0.263592337	0.136	0.275	1
chr8-144517257-144518274	0.148959121	-0.258892412	0.136	0.274	1
chr1-92298244-92299500	0.148967031	-0.251267732	0.091	0.275	1
chr1-24928575-24930690	0.149445025	-0.37293784	0.364	0.519	1
chr12-110501175-110502605	0.149526034	-0.319523241	0.318	0.468	1
chr8-27774126-27774683	0.150740947	-0.318654932	0.273	0.471	1
chr8-100950209-100953112	0.150771769	-0.431868681	0.636	0.754	1
chr19-18542710-18544283	0.150874454	-0.30712455	0.227	0.364	1
chr5-65562189-65563687	0.151093896	-0.324960728	0.273	0.429	1
chr17-38852787-38854395	0.151180883	-0.280883054	0.182	0.317	1
chr14-92105680-92106915	0.151365193	-0.308767348	0.273	0.43	1
chr12-6851029-6853333	0.151741255	-0.41301126	0.818	0.779	1
chrX-23907214-23908263	0.152859973	-0.275984859	0.182	0.359	1
chr20-41027984-41029643	0.153268317	-0.34114559	0.364	0.493	1
chr1-193058427-193060027	0.153382988	-0.325010427	0.273	0.457	1
chr12-56266412-56267489	0.153726474	-0.271939279	0.182	0.322	1
chr22-40818294-40819629	0.153805263	-0.265035393	0.136	0.28	1
chr17-48023372-48025486	0.153847166	-0.34114559	0.318	0.496	1
chr7-99471410-99473366	0.154170287	-0.327939658	0.318	0.433	1
chr7-100344431-100345571	0.154224933	-0.272999629	0.136	0.365	1
chr6-36885414-36886263	0.154526284	-0.272629234	0.182	0.319	1
chr11-61160665-61161872	0.154786967	-0.302577556	0.227	0.359	1
chr6-142943732-142946667	0.15482825	-0.373579328	0.409	0.52	1
chr16-11850864-11852166	0.154899688	-0.266116738	0.136	0.274	1
chr6-112042874-112043973	0.155019056	-0.269521836	0.182	0.325	1
chr14-69151410-69153443	0.155123387	-0.344508938	0.227	0.429	1
chr16-4350594-4351586	0.155402448	-0.284992323	0.182	0.314	1
chr8-10838853-10840230	0.155451294	-0.316286885	0.273	0.433	1
chr16-30657573-30659996	0.155558485	-0.41995299	0.727	0.828	1
chr8-109333340-109334726	0.155706627	-0.362830732	0.455	0.555	1
chr19-13152802-13153331	0.155849537	-0.253450327	0.136	0.272	1
chr12-48197463-48198828	0.156005136	-0.272629234	0.182	0.325	1
chr6-5260042-5261655	0.156346876	-0.373072496	0.409	0.536	1
chr1-67684679-67686785	0.156428432	-0.361876923	0.409	0.535	1
chr7-129054186-129055509	0.156721026	-0.262870267	0.136	0.275	1
chr7-74173641-74175019	0.156956246	-0.288407796	0.136	0.318	1
chr20-25695949-25697109	0.157011231	-0.285562131	0.227	0.352	1
chr10-31927634-31929021	0.157608116	-0.263953236	0.136	0.274	1
chr2-55518744-55520156	0.157830727	-0.303123488	0.227	0.399	1
chr8-94552952-94554266	0.158764767	-0.318085757	0.273	0.429	1
chr4-169619477-169621071	0.15902018	-0.294195607	0.182	0.308	1
chr17-34980081-34981365	0.159115616	-0.286549264	0.182	0.363	1
chr2-208265236-208266928	0.159469868	-0.28589125	0.182	0.354	1
chr19-18588213-18589732	0.159881296	-0.318406748	0.227	0.394	1
chr20-17968129-17969546	0.159995252	-0.342799741	0.318	0.491	1
chr14-95533846-95535555	0.160363913	-0.351666059	0.455	0.614	1
chr12-22543252-22544848	0.160561444	-0.349397443	0.364	0.488	1
chr1-109112105-109114294	0.160568369	-0.291802597	0.227	0.352	1
chr10-91220033-91221236	0.160826596	-0.322413835	0.318	0.459	1
chr2-233267563-233268549	0.160908204	-0.29605689	0.136	0.355	1
chr16-75622576-75623599	0.160917182	-0.30332891	0.273	0.428	1
chr19-16495709-16496541	0.161678594	-0.307560577	0.273	0.441	1
chr11-64916050-64917672	0.16190493	-0.350889059	0.5	0.565	1
chr22-50530668-50532057	0.162621345	-0.291134365	0.182	0.31	1
chr1-151789983-151791313	0.163613845	-0.336405261	0.364	0.517	1
chr8-30155319-30157821	0.163625072	-0.310629398	0.273	0.392	1
chr19-54136612-54138433	0.163745778	-0.39971705	0.682	0.784	1
chr19-16368758-16370041	0.163934274	-0.287725348	0.136	0.311	1
chr1-214602627-214603547	0.164455083	-0.270212948	0.136	0.314	1
chr3-136249857-136251271	0.164552381	-0.308444205	0.136	0.395	1
chr1-74732502-74734010	0.164633462	-0.258167985	0.091	0.258	1
chr11-83156160-83157525	0.164886714	-0.374806681	0.591	0.661	1
chr19-2150918-2152120	0.165190464	-0.333721675	0.364	0.518	1
chr21-37266694-37268233	0.165257808	-0.377155426	0.591	0.638	1
chr8-38175817-38177488	0.165363413	-0.294001435	0.227	0.395	1
chr6-118893104-118895263	0.165471074	-0.364691256	0.545	0.579	1
chr10-14953272-14954556	0.16556125	-0.260701888	0.136	0.271	1
chr9-114587252-114588095	0.16598499	-0.281936853	0.227	0.358	1
chr19-3034795-3036493	0.16602535	-0.300950151	0.136	0.363	1
chr22-37149598-37150370	0.166413413	-0.263592337	0.091	0.269	1
chr17-4142346-4144266	0.166529168	-0.349563662	0.364	0.541	1
chr1-153535312-153536561	0.1670573	-0.251267732	0.136	0.263	1
chr10-987637-988920	0.167069818	-0.26813862	0.136	0.316	1
chr18-59357852-59359600	0.167134141	-0.30680024	0.227	0.347	1
chr8-73008358-73009382	0.167417251	-0.308164089	0.273	0.424	1
chr13-77697021-77699081	0.167717696	-0.291802597	0.227	0.347	1
chr7-149496737-149498155	0.167742568	-0.274008154	0.182	0.316	1
chr1-12018902-12019793	0.168133319	-0.288849951	0.136	0.356	1
chr14-54901827-54903431	0.168294336	-0.30500363	0.273	0.384	1
chr11-65711392-65712783	0.168644304	-0.311876595	0.273	0.392	1
chr1-108962664-108963708	0.168671827	-0.271939279	0.182	0.315	1
chr5-134003760-134005499	0.169029546	-0.327046625	0.318	0.419	1
chr9-108933368-108934919	0.169299315	-0.300926889	0.273	0.392	1
chr1-156740484-156741566	0.16986943	-0.320779866	0.273	0.431	1
chr2-152174938-152176430	0.171183196	-0.257805636	0.136	0.265	1
chr10-110918089-110920131	0.171255998	-0.363408718	0.455	0.604	1
chr13-42039648-42041446	0.171773125	-0.265021524	0.182	0.308	1
chr17-16380248-16381635	0.171976262	-0.30500363	0.227	0.393	1
chr7-73737980-73739387	0.17199342	-0.324777948	0.364	0.49	1
chr2-85595037-85596143	0.172712729	-0.271594178	0.182	0.317	1
chr7-144834610-144836352	0.173141706	-0.326738896	0.318	0.452	1
chr16-56931377-56933139	0.173585846	-0.32895685	0.364	0.49	1
chr10-8053277-8053727	0.174147267	-0.254233017	0.136	0.317	1
chr3-16511705-16513885	0.174617668	-0.260701888	0.091	0.257	1
chr3-49802418-49804053	0.174897868	-0.270212948	0.182	0.31	1
chr12-50111229-50112806	0.175228685	-0.368397555	0.545	0.691	1
chr17-28743435-28745338	0.175437224	-0.277105914	0.182	0.311	1
chr1-147242203-147243643	0.175738482	-0.29605689	0.227	0.36	1
chr2-213283608-213284815	0.175864352	-0.278302442	0.182	0.348	1
chrX-71067479-71068931	0.176010452	-0.292106891	0.182	0.394	1
chr12-68807298-68808969	0.176079599	-0.340688641	0.364	0.5	1
chr13-50080492-50082844	0.176096333	-0.339213347	0.364	0.48	1
chr3-126982075-126983664	0.176134383	-0.328177707	0.318	0.448	1
chr7-44978570-44979527	0.176245105	-0.265714794	0.182	0.305	1
chr19-36849567-36851335	0.176317567	-0.306255698	0.227	0.391	1
chr3-150762314-150764101	0.1763536	-0.373520856	0.455	0.654	1
chr2-189440463-189441928	0.176621639	-0.311980479	0.273	0.456	1
chr10-27240157-27242516	0.178145686	-0.305316749	0.273	0.384	1
chr15-64387222-64388121	0.178542558	-0.274327161	0.227	0.354	1
chr6-69795645-69797305	0.178906937	-0.338183434	0.455	0.527	1
chr18-12947074-12948736	0.178907607	-0.377374897	0.5	0.7	1
chrX-1462562-1463310	0.179450634	-0.262939713	0.182	0.299	1
chr5-176388100-176389559	0.181810214	-0.360117	0.455	0.587	1
chr2-169583991-169585391	0.181971217	-0.267792608	0.136	0.308	1
chr20-35454285-35455827	0.182892513	-0.290209856	0.182	0.397	1
chr2-159711705-159713068	0.18332025	-0.318907076	0.227	0.486	1
chrX-101407456-101408620	0.18402794	-0.259811352	0.182	0.311	1
chrX-49190637-49191820	0.184379055	-0.284503738	0.273	0.389	1
chr7-99504207-99505347	0.184404498	-0.333955606	0.364	0.483	1
chr2-221517383-221518857	0.18446036	-0.283915406	0.227	0.342	1
chr5-86617322-86618521	0.184617677	-0.275984859	0.182	0.354	1
chr3-42803487-42804815	0.184873757	-0.272999629	0.182	0.347	1
chr19-34358777-34359726	0.186425554	-0.275653472	0.182	0.345	1
chr12-27243649-27244867	0.186429707	-0.271670874	0.182	0.34	1
chr18-3447919-3449782	0.18664216	-0.309973111	0.227	0.419	1
chr4-98657957-98658939	0.186658597	-0.250035066	0.091	0.308	1
chr8-38104677-38106091	0.186702257	-0.304841645	0.273	0.418	1
chr4-75672377-75673917	0.186869925	-0.327530419	0.409	0.503	1
chr15-42272675-42274281	0.187398947	-0.304841645	0.227	0.423	1
chr7-87151811-87153301	0.187947447	-0.260159283	0.136	0.307	1
chr8-6707691-6709466	0.187992527	-0.335868943	0.318	0.508	1
chr17-18314067-18315872	0.188218714	-0.323940714	0.318	0.48	1
chr1-15834023-15835281	0.1884582	-0.309068884	0.273	0.418	1
chr1-163321003-163322378	0.188481573	-0.279955582	0.182	0.347	1
chr3-19946455-19948130	0.188686051	-0.320101824	0.318	0.45	1
chr10-28676753-28677772	0.188733597	-0.256676193	0.182	0.297	1
chr1-173823855-173825297	0.190205349	-0.308767348	0.273	0.419	1
chr2-197498807-197500728	0.19071767	-0.362544829	0.5	0.649	1
chr6-31826755-31827927	0.190781947	-0.266407731	0.136	0.309	1
chr10-97291898-97292969	0.19310369	-0.285456326	0.227	0.387	1
chr5-103119229-103120988	0.193602528	-0.309651673	0.318	0.45	1
chr10-96129407-96130861	0.193615061	-0.257443195	0.136	0.262	1
chr12-6890641-6891717	0.193710083	-0.301178098	0.273	0.455	1
chr22-45308960-45310279	0.194109753	-0.307902598	0.364	0.45	1
chr19-8513551-8514346	0.194121756	-0.3145959	0.318	0.453	1
chr16-67183316-67184567	0.194147409	-0.322544242	0.273	0.484	1
chr2-73926399-73927272	0.194578288	-0.265676288	0.182	0.351	1
chr1-2227338-2228283	0.194997891	-0.335821611	0.318	0.55	1
chr3-157088456-157089713	0.195148512	-0.278137024	0.227	0.384	1
chrX-153723617-153725280	0.195563083	-0.306654836	0.273	0.414	1
chr12-49109800-49111276	0.195749757	-0.313855814	0.318	0.48	1
chr7-100427984-100430514	0.196065002	-0.395009819	0.682	0.752	1
chr13-110914050-110915748	0.196177677	-0.333058956	0.318	0.45	1
chr7-100675069-100676345	0.196508296	-0.298412387	0.227	0.379	1
chr16-28210697-28212386	0.197284158	-0.312271316	0.318	0.452	1
chr1-16206200-16207316	0.197507263	-0.312168122	0.318	0.481	1
chr19-41396866-41397947	0.197718498	-0.308485859	0.273	0.45	1
chr1-26833165-26834036	0.197862291	-0.250035066	0.136	0.305	1
chr14-52706297-52707528	0.198090568	-0.275322008	0.182	0.349	1
chr20-46688863-46689961	0.198692017	-0.306255698	0.273	0.388	1
chr6-20401230-20401981	0.199073067	-0.313434076	0.273	0.502	1
chr1-25231935-25233409	0.199460037	-0.257373484	0.136	0.307	1
chr1-25904990-25907078	0.200145995	-0.310876772	0.182	0.416	1
chr19-27793063-27794767	0.200239576	-0.311177867	0.273	0.402	1
chr4-88282907-88285223	0.200242985	-0.344845113	0.409	0.57	1
chr1-66924353-66925611	0.201244769	-0.320680174	0.364	0.538	1
chr5-56814451-56817109	0.202158511	-0.342825572	0.364	0.495	1
chr17-15999099-16000530	0.202375823	-0.297783076	0.273	0.38	1
chr10-99430180-99431213	0.202465407	-0.28780773	0.273	0.416	1
chr18-74291023-74292516	0.202556393	-0.305275003	0.318	0.441	1
chr19-53868568-53869753	0.202807762	-0.255629625	0.091	0.254	1
chr1-32816819-32818464	0.203454165	-0.31441794	0.318	0.486	1
chr5-180809451-180811091	0.203879393	-0.359192363	0.545	0.589	1
chr5-123422564-123424060	0.204879723	-0.332378009	0.318	0.5	1
chr9-92293343-92294230	0.205192583	-0.257980112	0.227	0.347	1
chr1-86703611-86705418	0.205892008	-0.316664254	0.318	0.469	1
chr2-85353877-85355208	0.206443736	-0.277674893	0.227	0.42	1
chr14-49585462-49587146	0.206836935	-0.315176462	0.273	0.448	1
chr1-185315806-185318159	0.206907197	-0.3542004	0.455	0.615	1
chr9-128880989-128882705	0.207302168	-0.276540946	0.273	0.386	1
chr9-71910141-71911867	0.208033524	-0.332198758	0.364	0.528	1
chr7-92832578-92834277	0.208056514	-0.270340895	0.182	0.34	1
chr10-103395837-103397260	0.208368023	-0.253534207	0.136	0.309	1
chr5-40679041-40680169	0.209027765	-0.276540946	0.227	0.367	1
chr6-41733822-41735787	0.20920307	-0.319812561	0.273	0.44	1
chr19-4470934-4472413	0.209347342	-0.379700262	0.727	0.7	1
chr12-21656728-21658165	0.209818471	-0.259811352	0.136	0.294	1
chr18-80108457-80109834	0.209890319	-0.261202572	0.182	0.298	1
chr13-36998798-37001197	0.210121008	-0.334803842	0.364	0.521	1
chr7-56051000-56052226	0.210361988	-0.280285983	0.182	0.342	1
chr1-89523966-89525647	0.210730747	-0.257024881	0.182	0.301	1
chr1-112617658-112620454	0.213128041	-0.323940714	0.273	0.477	1
chr6-30066158-30067522	0.213497271	-0.317274779	0.545	0.553	1
chr3-133572460-133574675	0.214254305	-0.362098283	0.5	0.734	1
chr2-113602981-113604452	0.214414333	-0.294790095	0.364	0.49	1
chr14-21103356-21104753	0.215058375	-0.306735369	0.318	0.445	1
chr12-93676767-93678041	0.215090174	-0.283210716	0.318	0.419	1
chr11-77819314-77821258	0.215365916	-0.349069798	0.455	0.581	1
chr10-133307612-133309453	0.215481522	-0.331776905	0.455	0.547	1
chr5-172174421-172175756	0.215880948	-0.288943779	0.273	0.379	1
chr16-19554842-19555983	0.216638737	-0.299418714	0.273	0.443	1
chr20-57392475-57393254	0.217181087	-0.259991771	0.227	0.339	1
chr20-10433476-10435487	0.218090714	-0.308777401	0.273	0.44	1
chr15-72117053-72118731	0.218368759	-0.328670683	0.455	0.564	1
chr9-89310245-89311443	0.218428261	-0.323486011	0.409	0.577	1
chr4-73257736-73260022	0.218457421	-0.279731339	0.182	0.375	1
chr20-63552546-63554152	0.218461413	-0.299712093	0.318	0.437	1
chr9-137604707-137606290	0.218644331	-0.346232173	0.364	0.596	1
chr11-67288072-67289565	0.21961616	-0.320391028	0.273	0.44	1
chr6-26171300-26172997	0.219694636	-0.265676288	0.227	0.341	1
chr7-87344843-87346124	0.219736719	-0.282278583	0.227	0.372	1
chr4-148441975-148443033	0.220040926	-0.30850467	0.364	0.454	1
chr1-167935259-167937351	0.220479707	-0.348869892	0.5	0.649	1
chr1-47333293-47334793	0.220834077	-0.29652363	0.182	0.374	1
chr12-8949261-8950396	0.220918672	-0.260326775	0.227	0.341	1
chr19-10835263-10836728	0.220985936	-0.329791179	0.409	0.472	1
chr10-93495642-93496886	0.221805213	-0.264674764	0.227	0.381	1
chr19-49486963-49487925	0.221825934	-0.28903113	0.227	0.415	1
chr2-32062979-32064491	0.221952629	-0.306881324	0.409	0.492	1
chr17-29292379-29294535	0.222444027	-0.328020815	0.364	0.523	1
chr7-151057582-151058859	0.222975801	-0.312616608	0.455	0.498	1
chr1-13748615-13750013	0.223418407	-0.281642193	0.227	0.385	1
chr13-50123557-50126221	0.224173698	-0.355573959	0.455	0.605	1
chr10-79346866-79348353	0.224365445	-0.251785697	0.182	0.299	1
chr7-129224248-129225799	0.224812999	-0.338772822	0.409	0.607	1
chr11-125591583-125593165	0.224946973	-0.32836944	0.455	0.593	1
chr16-1611634-1612529	0.225026259	-0.319102308	0.455	0.526	1
chr2-88690977-88692469	0.226611635	-0.31599568	0.409	0.542	1
chr2-105037229-105038497	0.226833638	-0.278291035	0.273	0.405	1
chrX-41332841-41335163	0.226912578	-0.28903113	0.318	0.399	1
chr6-2244822-2246410	0.227346529	-0.277498805	0.273	0.368	1
chr17-7841388-7842982	0.227602234	-0.27526281	0.182	0.372	1
chr9-114371937-114373487	0.227921436	-0.281005523	0.227	0.367	1
chr11-65116700-65118038	0.228473549	-0.301716835	0.364	0.472	1
chr17-64025010-64026105	0.228605242	-0.257980112	0.136	0.339	1
chr19-51338575-51340635	0.229610586	-0.259115239	0.182	0.295	1
chr3-141737705-141739328	0.230287297	-0.310922397	0.409	0.522	1
chr6-32177168-32178611	0.230298295	-0.349455184	0.455	0.628	1
chr3-43621181-43622518	0.230415274	-0.276441821	0.273	0.403	1
chr14-21268785-21270188	0.230857469	-0.34564653	0.545	0.626	1
chr13-77326002-77327368	0.231228735	-0.269818067	0.273	0.367	1
chr1-2525899-2526793	0.231302654	-0.28841956	0.273	0.412	1
chr11-76444175-76445948	0.231621314	-0.284376679	0.318	0.438	1
chr17-4709616-4711034	0.232949005	-0.339576748	0.5	0.622	1
chr3-101573407-101574878	0.233086731	-0.311798676	0.318	0.491	1
chr8-125429178-125430437	0.233906338	-0.270340895	0.227	0.333	1
chr4-39043937-39045365	0.234951814	-0.251591287	0.227	0.332	1
chr16-53434110-53435702	0.235196816	-0.279093824	0.273	0.378	1
chr6-89637991-89639059	0.235505353	-0.257308935	0.227	0.341	1
chr12-92593449-92594454	0.235644459	-0.286889498	0.273	0.396	1
chr1-112955268-112957759	0.235679567	-0.298477472	0.182	0.402	1
chr5-96934374-96936577	0.235907552	-0.366212791	0.455	0.679	1
chr19-18557283-18558051	0.236321743	-0.257572649	0.227	0.378	1
chr3-132416691-132418068	0.236413437	-0.286746609	0.273	0.439	1
chr2-24075872-24077417	0.236641793	-0.326678283	0.591	0.629	1
chr15-41331977-41333442	0.237474078	-0.304416349	0.227	0.496	1
chr5-33440201-33441754	0.237933682	-0.254284768	0.182	0.328	1
chr1-243254288-243256320	0.238060694	-0.32274382	0.455	0.559	1
chr3-160398886-160400992	0.238166118	-0.295010843	0.273	0.436	1
chr8-123273618-123275506	0.238314018	-0.323382287	0.318	0.457	1
chr16-81095621-81096877	0.23838427	-0.310393065	0.455	0.521	1
chr10-73095495-73097270	0.238615083	-0.289703559	0.318	0.439	1
chr19-45450021-45451901	0.238622716	-0.297566009	0.318	0.396	1
chr3-39383114-39384551	0.238785582	-0.295010843	0.273	0.438	1
chr1-151611401-151613005	0.239179364	-0.256301583	0.182	0.334	1
chr1-9538843-9540370	0.239307503	-0.269176156	0.227	0.373	1
chr15-41773774-41774854	0.239553602	-0.296444878	0.364	0.502	1
chr15-58748423-58750268	0.240198134	-0.278599007	0.273	0.404	1
chr3-157174292-157175916	0.240246976	-0.288706266	0.318	0.495	1
chr1-150875878-150877007	0.240586368	-0.284673133	0.364	0.44	1
chr1-40039240-40041045	0.240636944	-0.321402786	0.5	0.593	1
chr5-43483221-43484751	0.240828067	-0.279412617	0.273	0.378	1
chr17-47940925-47942033	0.241206546	-0.255293528	0.136	0.339	1
chr5-88268312-88269612	0.241589267	-0.267780675	0.318	0.412	1
chr9-88387501-88389313	0.241616139	-0.260326775	0.227	0.329	1
chr5-119070372-119071709	0.24180142	-0.3199572	0.545	0.581	1
chr1-54405820-54407819	0.242439873	-0.294523631	0.273	0.408	1
chr1-32072306-32073631	0.243166094	-0.306060134	0.364	0.495	1
chr17-2399464-2402280	0.243210368	-0.373497885	0.864	0.822	1
chr7-7639618-7641324	0.243787029	-0.319475016	0.409	0.586	1
chr2-172555299-172556863	0.24380539	-0.309615255	0.273	0.494	1
chr4-42655947-42657827	0.244751493	-0.309598702	0.455	0.519	1
chr5-34914677-34916019	0.244864486	-0.265318681	0.273	0.375	1
chr7-75914231-75915948	0.244871625	-0.283783587	0.227	0.442	1
chr2-120251924-120253693	0.245348749	-0.28841956	0.273	0.405	1
chr6-30555521-30557712	0.245972849	-0.318839163	0.364	0.522	1
chr1-2132771-2133917	0.246221343	-0.296444878	0.455	0.494	1
chr1-46718492-46719639	0.246392177	-0.275752896	0.273	0.438	1
chr13-110712116-110714660	0.246559613	-0.375149374	0.591	0.713	1
chr9-137618137-137619649	0.246726948	-0.258219742	0.273	0.366	1
chr11-57711523-57712826	0.246830886	-0.339351451	0.364	0.532	1
chr14-73457424-73458988	0.247092981	-0.284319293	0.318	0.468	1
chr16-89700082-89702338	0.247193113	-0.348951675	0.636	0.646	1
chr15-50353222-50355576	0.247915975	-0.308786804	0.227	0.466	1
chr17-8220763-8223604	0.247947992	-0.334558858	0.455	0.539	1
chr3-15600989-15602282	0.248284162	-0.318490599	0.455	0.606	1
chr16-679314-680585	0.248410414	-0.281960423	0.227	0.369	1
chr21-44817178-44818576	0.248763898	-0.298595039	0.409	0.454	1
chr7-77121779-77122751	0.248951204	-0.267470385	0.273	0.41	1
chr11-6389699-6391311	0.249132464	-0.276051128	0.273	0.438	1
chr20-58649536-58651426	0.249312572	-0.261666014	0.136	0.336	1
chr11-108222157-108223464	0.249566935	-0.331720649	0.409	0.585	1
chr6-46129207-46130492	0.250282811	-0.250917131	0.227	0.329	1
chr19-50328709-50329669	0.25059775	-0.282278583	0.227	0.335	1
chr3-56801195-56802411	0.250668765	-0.259656689	0.227	0.339	1
chr6-81751672-81754179	0.251117684	-0.302577556	0.182	0.304	1
chr1-45339323-45340645	0.251794207	-0.277674893	0.273	0.398	1
chr2-241314620-241316522	0.251907119	-0.351500982	0.591	0.651	1
chr7-92133376-92135124	0.252122138	-0.292331107	0.364	0.463	1
chr9-112332722-112334756	0.252314637	-0.319771233	0.5	0.561	1
chr11-111926400-111927560	0.25233313	-0.297547014	0.318	0.492	1
chr5-36240959-36242543	0.252398409	-0.321105284	0.318	0.533	1
chr1-153957614-153958868	0.252821997	-0.298310904	0.318	0.467	1
chr6-80106074-80106974	0.253496861	-0.263430525	0.273	0.401	1
chr19-46660551-46662279	0.253747701	-0.289912056	0.409	0.541	1
chr10-69317938-69319641	0.254818945	-0.284744682	0.318	0.402	1
chr17-56833009-56835137	0.254973746	-0.325750341	0.5	0.608	1
chr3-186570003-186570993	0.255205742	-0.304690443	0.455	0.591	1
chr1-211258172-211259991	0.255247441	-0.285753241	0.318	0.469	1
chr1-42455711-42457087	0.255706857	-0.25932153	0.227	0.334	1
chr1-225998842-226000178	0.255800404	-0.311894928	0.455	0.537	1
chr6-139134692-139136437	0.255916345	-0.26947575	0.318	0.433	1
chr16-19067004-19068290	0.256397642	-0.2936189	0.273	0.52	1
chr8-144103303-144105076	0.256772908	-0.345701097	0.455	0.602	1
chr14-24441926-24443109	0.256821928	-0.279327612	0.273	0.438	1
chr4-68349213-68350345	0.257121159	-0.253751115	0.318	0.405	1
chr16-75463705-75465053	0.257246346	-0.308039857	0.409	0.535	1
chr3-33439488-33441354	0.257998283	-0.347779007	0.545	0.629	1
chr4-119211942-119213364	0.25869453	-0.279922538	0.318	0.424	1
chr3-20039671-20041754	0.259318769	-0.272117747	0.273	0.395	1
chr8-25457527-25459361	0.259390309	-0.350291546	0.591	0.726	1
chr8-100309138-100310732	0.25978508	-0.278732441	0.273	0.439	1
chr4-18020628-18022445	0.26000938	-0.291169588	0.273	0.396	1
chr16-3400381-3401632	0.261392156	-0.288151916	0.409	0.489	1
chr2-64142880-64144727	0.261664854	-0.269331127	0.227	0.408	1
chr12-133079724-133081254	0.261887774	-0.32280894	0.545	0.609	1
chr3-125594643-125595926	0.262004766	-0.280137882	0.273	0.398	1
chr1-10032331-10033504	0.26249942	-0.284753974	0.364	0.524	1
chr7-88219358-88220433	0.262507746	-0.260482287	0.182	0.36	1
chr13-99085826-99088243	0.262587459	-0.282022008	0.364	0.458	1
chr16-15642386-15643777	0.262687217	-0.292901681	0.318	0.469	1
chr9-34376100-34377273	0.262836315	-0.290903685	0.318	0.451	1
chr6-5003172-5004446	0.26287688	-0.309318679	0.409	0.559	1
chr10-119595596-119597453	0.263259897	-0.293538554	0.318	0.427	1
chr10-86520871-86522597	0.264468075	-0.274857831	0.227	0.432	1
chr4-118278073-118279602	0.267394073	-0.275685545	0.318	0.453	1
chr6-24774544-24776038	0.268148456	-0.275752896	0.318	0.428	1
chr4-173333367-173334985	0.268236557	-0.307177134	0.5	0.604	1
chr19-4638756-4639653	0.268870981	-0.280871992	0.273	0.467	1
chr14-49867746-49868624	0.269507802	-0.297897517	0.364	0.515	1
chr19-58181959-58183918	0.269543666	-0.260805218	0.182	0.357	1
chr16-3282266-3283804	0.269844542	-0.284080163	0.318	0.431	1
chr12-56315335-56316570	0.269873265	-0.268090899	0.273	0.397	1
chr20-33992799-33994648	0.270646525	-0.351150472	0.682	0.696	1
chr22-41380938-41382593	0.270812239	-0.324581883	0.5	0.6	1
chr14-87992372-87993576	0.270987179	-0.25368398	0.227	0.366	1
chr17-19377398-19378805	0.271648572	-0.298026713	0.364	0.459	1
chr6-18154605-18156234	0.271865781	-0.310161421	0.455	0.66	1
chr8-73877590-73879167	0.272996494	-0.260627058	0.227	0.389	1
chr20-33685294-33686757	0.273527335	-0.258755048	0.318	0.399	1
chr17-63740906-63742970	0.274742191	-0.288616869	0.318	0.455	1
chr8-26576820-26578020	0.276321209	-0.271349218	0.318	0.46	1
chr16-75432828-75434410	0.277810282	-0.284673133	0.227	0.43	1
chr7-107167660-107170042	0.278234536	-0.345622664	0.636	0.737	1
chr1-241518761-241520056	0.278306417	-0.253751115	0.182	0.394	1
chr7-17298155-17299877	0.278857554	-0.256255251	0.318	0.39	1
chr14-24140728-24142048	0.280079771	-0.30747826	0.409	0.518	1
chr7-1938867-1941011	0.281195205	-0.268401056	0.318	0.399	1
chr12-88141508-88142815	0.281954141	-0.299795905	0.5	0.545	1
chr19-15418373-15419446	0.281956897	-0.302911607	0.636	0.608	1
chr19-55653504-55655739	0.2822248	-0.356464612	0.636	0.733	1
chr10-72296950-72298295	0.28254571	-0.292616422	0.364	0.451	1
chr6-27871666-27873963	0.283235156	-0.276945453	0.182	0.423	1
chr21-14382478-14383818	0.284297361	-0.311368	0.455	0.61	1
chr12-121686636-121687555	0.284641228	-0.25531671	0.227	0.403	1
chr17-3891928-3893592	0.285074885	-0.294514113	0.364	0.48	1
chr12-55829153-55830966	0.286317716	-0.25406437	0.227	0.396	1
chr2-60880693-60882000	0.286597436	-0.262496641	0.273	0.401	1
chr5-36150813-36152451	0.287034434	-0.262870267	0.273	0.427	1
chr12-108730808-108732295	0.288878168	-0.292011141	0.364	0.5	1
chr7-141737264-141738713	0.289509346	-0.269176156	0.273	0.426	1
chr7-40133771-40135344	0.290008362	-0.251735709	0.273	0.358	1
chr13-21603202-21604580	0.291307643	-0.299004429	0.409	0.526	1
chr14-23034246-23035433	0.291722946	-0.253751115	0.318	0.4	1
chr3-40452614-40453493	0.291852918	-0.26670939	0.364	0.458	1
chr2-156341056-156343155	0.292366766	-0.29254726	0.364	0.492	1
chr5-148383288-148384585	0.29306126	-0.260013387	0.364	0.449	1
chr3-157159124-157160905	0.293470912	-0.293351064	0.455	0.502	1
chr15-40322986-40324306	0.293784068	-0.264363805	0.318	0.386	1
chr2-207164980-207167067	0.294638816	-0.278974259	0.273	0.461	1
chr5-179697925-179699417	0.294658574	-0.312745713	0.5	0.618	1
chr1-91021191-91022498	0.296584586	-0.294855024	0.455	0.522	1
chr7-100672982-100673945	0.297367457	-0.270673505	0.273	0.427	1
chr11-82900144-82901848	0.2983868	-0.313918283	0.5	0.568	1
chr2-189783406-189784934	0.300353528	-0.287715006	0.364	0.503	1
chr10-14837387-14839108	0.300870583	-0.275063	0.455	0.483	1
chr7-26199554-26202157	0.301101271	-0.341296046	0.636	0.69	1
chr16-13919297-13920495	0.301798766	-0.287303675	0.455	0.529	1
chr7-76358000-76359690	0.302703132	-0.306394749	0.5	0.575	1
chr9-83706748-83708767	0.302745124	-0.268451075	0.364	0.439	1
chr1-84689795-84690932	0.302766241	-0.278137024	0.318	0.481	1
chr12-62259107-62261196	0.303986037	-0.288086684	0.364	0.532	1
chr19-48964922-48966114	0.304777898	-0.261450863	0.182	0.358	1
chr5-179820503-179821976	0.305381206	-0.253437792	0.318	0.391	1
chrX-14872748-14873731	0.306275607	-0.263171174	0.227	0.415	1
chr17-18224925-18226112	0.306402234	-0.26670939	0.364	0.454	1
chr2-86194708-86195809	0.306553824	-0.266418905	0.318	0.455	1
chr17-17751507-17752716	0.306723945	-0.28469057	0.364	0.534	1
chr9-76393681-76395233	0.307199169	-0.256838925	0.273	0.415	1
chr16-23556774-23558058	0.307231078	-0.28203997	0.364	0.479	1
chr3-23916440-23917781	0.307274652	-0.257092359	0.273	0.457	1
chr9-101397889-101399308	0.309518092	-0.271489586	0.318	0.498	1
chr1-44730438-44731557	0.310293924	-0.252710173	0.273	0.348	1
chr10-102917144-102919075	0.310469676	-0.317557374	0.545	0.609	1
chr12-43758255-43759616	0.310558784	-0.260013387	0.364	0.456	1
chr20-35741084-35742791	0.310821695	-0.317563239	0.591	0.629	1
chr1-58783062-58785315	0.31109097	-0.311158232	0.636	0.719	1
chr16-29994981-29996388	0.311913613	-0.274530465	0.318	0.457	1
chr14-50311477-50313041	0.312035889	-0.288521506	0.409	0.502	1
chr6-85678213-85679453	0.312134614	-0.272033383	0.455	0.507	1
chr3-115783828-115785193	0.312723637	-0.263801902	0.364	0.444	1
chr5-77775103-77776705	0.312724777	-0.264975294	0.227	0.421	1
chr6-24720002-24721804	0.313711479	-0.329532986	0.591	0.668	1
chr12-12724607-12726128	0.315154168	-0.310413427	0.455	0.624	1
chr18-63421664-63423059	0.31749121	-0.254751271	0.364	0.458	1
chr6-26473484-26474887	0.317965523	-0.263772798	0.318	0.423	1
chr19-56120290-56121811	0.318309981	-0.276740552	0.364	0.477	1
chr2-135530179-135532141	0.319372948	-0.318613571	0.545	0.662	1
chr1-27913927-27915065	0.319502601	-0.257443195	0.318	0.425	1
chr2-190880083-190882373	0.320337597	-0.30883877	0.409	0.606	1
chr17-64145170-64147017	0.32040779	-0.268451075	0.364	0.453	1
chr20-62301765-62303433	0.320975724	-0.282326783	0.364	0.508	1
chr18-59139105-59140253	0.321383144	-0.293815806	0.455	0.524	1
chr7-43582513-43584501	0.321684923	-0.295535728	0.545	0.594	1
chr7-155205094-155206774	0.322187049	-0.25061482	0.318	0.38	1
chr19-38849128-38850769	0.322360745	-0.337923746	0.727	0.829	1
chr1-1398667-1400327	0.324703077	-0.280925919	0.364	0.485	1
chr8-30727223-30728164	0.325739421	-0.255629625	0.273	0.42	1
chr12-6872201-6873995	0.32578263	-0.271421597	0.364	0.482	1
chr2-44167647-44169811	0.326792751	-0.343787166	0.773	0.79	1
chr13-28718094-28719472	0.326924782	-0.257505691	0.318	0.38	1
chr11-18633746-18634937	0.327158148	-0.258179307	0.364	0.486	1
chr19-46633764-46634583	0.328608042	-0.252810942	0.273	0.382	1
chr8-108442795-108444159	0.329101945	-0.256507443	0.364	0.442	1
chr7-2631206-2632261	0.329179757	-0.271141108	0.364	0.476	1
chr10-50623294-50625572	0.329380556	-0.282596672	0.318	0.497	1
chr4-51842369-51844943	0.330049117	-0.285831416	0.364	0.493	1
chr4-48340373-48342259	0.331030648	-0.297442794	0.591	0.586	1
chr7-44846922-44848614	0.33163933	-0.308620424	0.5	0.624	1
chr17-82457692-82459360	0.332254241	-0.281548583	0.409	0.529	1
chr6-33391004-33392297	0.333294592	-0.296489576	0.455	0.588	1
chr4-26318822-26321527	0.333312001	-0.277348594	0.364	0.519	1
chr17-43169669-43171547	0.333658206	-0.287825728	0.455	0.528	1
chr20-18506777-18508168	0.3349182	-0.29887144	0.591	0.582	1
chr9-127450350-127451707	0.335415358	-0.253437792	0.318	0.385	1
chr22-19478442-19480018	0.336944972	-0.286765109	0.318	0.478	1
chr14-100239827-100240675	0.337758891	-0.25047876	0.273	0.416	1
chr5-98927812-98929876	0.337792613	-0.320327549	0.545	0.648	1
chr3-17741840-17743044	0.337900918	-0.251242625	0.318	0.387	1
chr4-26860147-26862050	0.338508731	-0.284327264	0.5	0.573	1
chr3-31531512-31533816	0.338770121	-0.315300837	0.545	0.66	1
chr10-1048109-1049817	0.338915354	-0.311907761	0.591	0.63	1
chr4-109559584-109561420	0.339424453	-0.253872383	0.318	0.455	1
chr6-27145219-27147582	0.339571386	-0.268895231	0.455	0.474	1
chr11-62839115-62842367	0.340121844	-0.326852715	0.591	0.674	1
chr12-31958910-31960395	0.340179746	-0.25061482	0.318	0.374	1
chr1-2545850-2549083	0.340216619	-0.329001107	0.682	0.694	1
chr3-51499028-51500447	0.340630096	-0.291228945	0.455	0.579	1
chr21-31730907-31732985	0.341401598	-0.251085699	0.227	0.413	1
chr13-49791319-49793493	0.342157724	-0.291474824	0.591	0.602	1
chr1-207320707-207322071	0.347078962	-0.284983983	0.636	0.662	1
chr3-123201316-123202448	0.347247613	-0.257003751	0.409	0.506	1
chr7-27662170-27663333	0.348563559	-0.264674764	0.545	0.545	1
chr11-33256847-33259009	0.34867308	-0.25441931	0.318	0.402	1
chr10-110497302-110498548	0.348773211	-0.2553369	0.273	0.447	1
chr14-92793480-92794596	0.348959269	-0.2636439	0.5	0.549	1
chr1-156337735-156338890	0.350912627	-0.270945583	0.455	0.502	1
chr11-67507774-67508882	0.351739517	-0.287303675	0.455	0.517	1
chr10-102393911-102395819	0.354144105	-0.292138488	0.636	0.637	1
chr3-141486733-141488079	0.354145771	-0.255932045	0.318	0.411	1
chr4-48778902-48780718	0.35433526	-0.286302544	0.409	0.563	1
chr11-111878437-111879699	0.355466924	-0.251938776	0.364	0.469	1
chr14-74083892-74085270	0.355743149	-0.307279309	0.545	0.704	1
chr2-127701036-127702488	0.356799684	-0.262054593	0.364	0.437	1
chr20-36604764-36606208	0.357060703	-0.262054593	0.318	0.446	1
chr1-193121359-193122706	0.361483951	-0.273165637	0.364	0.558	1
chr12-122526141-122527841	0.362239196	-0.263348148	0.409	0.534	1
chr17-75904081-75905339	0.362273602	-0.251232501	0.364	0.447	1
chr18-50287092-50288400	0.363128668	-0.270587984	0.545	0.548	1
chr15-45198159-45201233	0.363430649	-0.294964372	0.5	0.599	1
chr15-68277100-68278701	0.364215633	-0.258553612	0.364	0.428	1
chr3-47512661-47513982	0.364471969	-0.259876596	0.364	0.471	1
chr1-117059315-117060787	0.364624808	-0.269304562	0.409	0.541	1
chr5-139560691-139562108	0.365919559	-0.253075428	0.318	0.471	1
chr20-3888553-3889873	0.366648765	-0.252406379	0.364	0.447	1
chr17-45060541-45061743	0.366962615	-0.266794816	0.409	0.518	1
chr17-59154460-59155813	0.367387124	-0.294842657	0.591	0.664	1
chr19-12937802-12939480	0.368570855	-0.273407501	0.409	0.546	1
chr19-10717139-10718624	0.369412185	-0.308255295	0.545	0.676	1
chr19-49452589-49454060	0.369818144	-0.259593853	0.318	0.471	1
chr5-138542457-138544008	0.369884494	-0.300727728	0.591	0.66	1
chr2-207528915-207531162	0.370563661	-0.298987899	0.591	0.74	1
chr16-53502326-53504276	0.372517403	-0.298046542	0.727	0.683	1
chr7-155296681-155298144	0.373915388	-0.280559686	0.409	0.538	1
chr14-72925789-72927239	0.375083847	-0.256507443	0.318	0.443	1
chr6-116570652-116571840	0.376465599	-0.26817706	0.545	0.554	1
chr2-20051126-20052240	0.376610905	-0.252507214	0.364	0.468	1
chr12-64403871-64405185	0.378174428	-0.252601932	0.409	0.49	1
chr8-66666296-66668141	0.378894787	-0.284704335	0.636	0.608	1
chr5-75336160-75337873	0.38250155	-0.264674764	0.409	0.519	1
chr19-39406299-39407308	0.3875539	-0.256214896	0.364	0.439	1
chr11-67401216-67402171	0.387712437	-0.250516701	0.364	0.466	1
chr3-120093817-120095934	0.390775751	-0.327965761	0.864	0.809	1
chr3-179147039-179149388	0.390832363	-0.272418449	0.364	0.548	1
chr13-51583556-51585130	0.390901113	-0.289703559	0.591	0.628	1
chr19-47514568-47515722	0.391243664	-0.285773716	0.727	0.674	1
chr5-41903484-41904667	0.3912559	-0.250516701	0.409	0.46	1
chr5-163459491-163460722	0.394150276	-0.25402752	0.409	0.516	1
chr9-120868173-120869437	0.394361281	-0.276019738	0.5	0.601	1
chr2-148020065-148021878	0.39522995	-0.267762946	0.455	0.534	1
chr5-95960679-95962421	0.396707783	-0.260441915	0.364	0.452	1
chr5-108380520-108383249	0.396950011	-0.281633591	0.5	0.567	1
chr2-240565585-240566817	0.397731756	-0.265238207	0.455	0.461	1
chr2-152716892-152718917	0.398033284	-0.316366474	0.636	0.741	1
chr17-5485714-5487006	0.398312844	-0.277144116	0.455	0.562	1
chr12-92928425-92929785	0.398829066	-0.263082678	0.455	0.506	1
chr10-69123266-69125079	0.400254073	-0.26592656	0.545	0.559	1
chr3-57692007-57693305	0.400257362	-0.255346048	0.364	0.457	1
chr3-136751293-136753217	0.401363463	-0.290810854	0.636	0.624	1
chr6-85641721-85644315	0.401422989	-0.285079797	0.636	0.673	1
chr8-41528581-41529880	0.401821241	-0.251621022	0.455	0.517	1
chr14-67359300-67360817	0.40233222	-0.256963354	0.409	0.517	1
chr12-120686205-120687529	0.403807209	-0.285200816	0.591	0.647	1
chr6-26020185-26022088	0.403897267	-0.26544743	0.455	0.528	1
chr2-64749962-64751763	0.405673439	-0.304499774	0.682	0.712	1
chr19-9791534-9793329	0.406607158	-0.288275123	0.545	0.539	1
chr19-19063238-19064557	0.406715436	-0.288373681	0.591	0.631	1
chr5-160118357-160119930	0.410167183	-0.266334806	0.545	0.58	1
chr19-510439-511932	0.41170615	-0.263128191	0.364	0.532	1
chr17-82022389-82023694	0.411891073	-0.287384003	0.591	0.618	1
chr15-88638272-88639354	0.412548027	-0.251621022	0.364	0.511	1
chr16-89872531-89874670	0.413619375	-0.284002123	0.409	0.592	1
chr17-38868812-38870771	0.413624949	-0.261488833	0.545	0.505	1
chr1-183470961-183473107	0.413693889	-0.253978944	0.409	0.481	1
chr2-177211695-177213492	0.415776891	-0.269818067	0.682	0.669	1
chr5-43312690-43313950	0.416471202	-0.255629625	0.409	0.55	1
chr3-136861136-136863075	0.42424229	-0.257184253	0.318	0.527	1
chr19-18152137-18153503	0.424322523	-0.268830394	0.455	0.613	1
chr2-241148896-241150687	0.424603849	-0.261415002	0.455	0.551	1
chr6-149316719-149318857	0.424763751	-0.2576131	0.364	0.445	1
chr2-219176283-219178832	0.425776115	-0.255629625	0.5	0.558	1
chr7-148824-150152	0.425997637	-0.251215725	0.409	0.537	1
chr22-40950488-40951977	0.426683321	-0.285079797	0.591	0.671	1
chr2-99335826-99338082	0.427320053	-0.267853675	0.455	0.504	1
chr2-241701006-241702843	0.42772643	-0.285851118	0.545	0.63	1
chr7-108525429-108526797	0.427860121	-0.270459693	0.455	0.65	1
chr10-130109629-130111782	0.428930598	-0.293636754	0.591	0.699	1
chr19-4968324-4969425	0.429062022	-0.266652715	0.545	0.66	1
chr13-45339882-45341721	0.429435527	-0.270673505	0.545	0.669	1
chr11-73597461-73599007	0.431375498	-0.263878941	0.364	0.512	1
chr11-64284196-64286149	0.434061667	-0.265892742	0.545	0.572	1
chr4-112636559-112637812	0.434263672	-0.254368858	0.364	0.55	1
chr6-4774867-4776867	0.434697943	-0.250671905	0.409	0.472	1
chr1-88683025-88685204	0.435463433	-0.250817964	0.364	0.51	1
chr16-57734813-57736795	0.436246549	-0.266334806	0.5	0.594	1
chr19-14517550-14518898	0.437191685	-0.263095953	0.5	0.637	1
chr13-28137802-28140065	0.439964826	-0.260296324	0.318	0.478	1
chr13-19862479-19865018	0.443805584	-0.268811701	0.5	0.561	1
chr12-49741005-49742395	0.443936996	-0.269521836	0.636	0.614	1
chr16-46688312-46690268	0.446092145	-0.266061304	0.545	0.602	1
chr13-60396004-60398044	0.447556144	-0.260159283	0.364	0.487	1
chr15-74614362-74615996	0.44873308	-0.267677252	0.455	0.552	1
chr7-108568882-108570731	0.449750745	-0.258569402	0.545	0.563	1
chr2-43218480-43220500	0.452643056	-0.282368307	0.5	0.58	1
chr4-7067355-7068642	0.455911091	-0.253175226	0.409	0.576	1
chr8-102238200-102239938	0.457166703	-0.261007013	0.273	0.441	1
chr9-2014687-2017803	0.462940036	-0.28714122	0.682	0.688	1
chr19-56140209-56141932	0.464293631	-0.251540737	0.591	0.628	1
chr6-136288626-136290891	0.46644163	-0.289998921	0.636	0.727	1
chr7-112449404-112451460	0.471188997	-0.261111086	0.5	0.576	1
chr11-47766179-47768108	0.472865634	-0.268052124	0.455	0.623	1
chr17-18182575-18184984	0.476038863	-0.27411152	0.455	0.619	1
chr5-32312143-32313631	0.47807632	-0.252601932	0.636	0.609	1
chr19-36114268-36116125	0.493274244	-0.280109266	0.591	0.665	1
chr15-92881834-92883975	0.495143732	-0.252672416	0.636	0.666	1
chr3-153160345-153162753	0.497000894	-0.265830307	0.455	0.593	1
chrX-1452422-1453753	0.499542129	-0.268862561	0.636	0.663	1
chr19-9818184-9819851	0.503816969	-0.273038237	0.682	0.669	1
chr1-149885350-149888673	0.506174592	-0.289260402	0.636	0.715	1
chr15-75450335-75452317	0.509449759	-0.292095805	0.727	0.818	1
chr11-9459851-9461595	0.531551036	-0.256637445	0.727	0.685	1
chr16-588315-590516	0.540591737	-0.259656689	0.545	0.682	1
chr17-43360018-43362101	0.543694932	-0.263321603	0.545	0.606	1
chr1-32650021-32651735	0.544907718	-0.252282857	0.409	0.577	1
chr14-101760121-101762233	0.550234111	-0.265778445	0.591	0.735	1
chr7-140175123-140177506	0.552480444	-0.250768147	0.636	0.655	1
chr17-50864983-50867920	0.562272173	-0.266076703	0.591	0.68	1
chr16-30369874-30371367	0.568203034	-0.263523218	0.773	0.703	1
chr13-97432551-97434528	0.575994789	-0.257853498	0.773	0.766	1
chr9-137240281-137241903	0.596306659	-0.250435397	0.682	0.643	1
