# Supplementary material for: Multi-omics single-cell analysis reveals key regulators of HIV-1 persistence and aberrant host immune responses in early infection
Source: eLife. 2025 Aug 21;14:RP104856. doi: 10.7554/eLife.104856 (PMC12370253; doi:10.7554/eLife.104856)
Supplement: Supplementary file 4. [file elife-104856-supp4.csv]

	p_val	avg_log2FC	pct.1	pct.2	p_val_adj
chr3-45962015-45962246	3.77149825041696e-37	5.6858009493339	0.128	0.003	3.06735952706411e-32
chr7-156625563-156625882	9.00934150635807e-36	4.84960823791054	0.154	0.005	7.32729744712102e-31
chr6-3867823-3868226	1.25704166924625e-33	4.93238310983466	0.154	0.005	1.02235198959798e-28
chr1-5348772-5348997	1.38311490592516e-33	5.5003535769855	0.103	0.002	1.12488735298894e-28
chr2-227826051-227826595	1.19135995914423e-29	4.41501338577251	0.205	0.01	9.68933054772e-25
chr22-45608872-45609135	7.95186415441486e-29	5.17699577859741	0.128	0.004	6.4672511167856e-24
chr2-119704453-119705063	1.06163872771189e-26	4.47600024959308	0.205	0.012	8.63430777248081e-22
chr9-84709535-84710066	1.73044379383693e-26	4.32961574269597	0.179	0.009	1.40736993752758e-21
chr17-68396962-68397397	1.75395308503221e-23	4.30709200324918	0.179	0.01	1.4264900440567e-18
chr17-48294070-48294775	3.70013676042062e-23	4.41883089785164	0.205	0.014	3.00932122725009e-18
chr10-32413670-32413891	6.60538934461372e-23	4.86101636288351	0.103	0.003	5.37216315397434e-18
chr13-31209353-31209770	1.3503227525843e-21	4.97739573164513	0.128	0.006	1.09821749467681e-16
chr1-169908497-169908968	2.99094416690421e-21	3.90068123497328	0.179	0.011	2.4325348909432e-16
chr2-238376871-238377286	4.94351929975945e-21	5.04216808359043	0.103	0.004	4.02056424649436e-16
chr13-31825028-31825443	2.1692841711153e-20	4.62410538401132	0.128	0.006	1.76427881636807e-15
chr5-55800962-55801207	2.22913705552763e-19	4.59250177311628	0.103	0.004	1.81295716726062e-14
chr2-100218550-100218939	7.84823110654955e-19	4.25739846543985	0.128	0.007	6.38296635895675e-14
chr6-79964388-79965058	1.84765420749909e-18	4.13291011855444	0.231	0.021	1.50269716695901e-13
chr6-106125977-106126576	2.23862875320811e-18	4.1758523670587	0.179	0.013	1.82067676498415e-13
chrX-71663315-71663540	2.32077498895415e-18	4.1662848851221	0.128	0.007	1.88748629851641e-13
chr13-98484421-98485214	2.48163793966321e-18	3.57903703243834	0.231	0.021	2.01831613632809e-13
chr3-189958343-189958724	3.31165904641699e-18	4.1355794604627	0.154	0.01	2.69337230245094e-13
chr2-238357191-238357698	6.67880990573309e-18	4.25355413161761	0.154	0.01	5.43187609633272e-13
chr1-5915819-5916296	1.3683090468741e-17	4.06100947462787	0.154	0.01	1.11284574782271e-12
chr2-227848357-227849047	1.38549715226901e-17	3.65455423180348	0.231	0.022	1.12682483394038e-12
chr10-77799288-77799644	6.33567141618901e-17	3.63570691107731	0.154	0.01	5.15280156278652e-12
chr2-9801077-9801392	1.0714388428845e-16	3.74787595571419	0.179	0.014	8.7140121091796e-12
chr20-36199573-36200041	1.32604472923278e-16	2.94674920786111	0.282	0.034	1.07847217828502e-11
chr20-62501880-62502168	1.70795737688532e-16	4.20589953809904	0.154	0.011	1.38908173462083e-11
chr1-46422251-46422788	2.15822957306412e-16	4.13336193909213	0.128	0.008	1.75528811177305e-11
chr1-10074347-10074612	3.00318052696789e-16	4.36620764065185	0.103	0.005	2.44248672258298e-11
chr8-66467397-66468196	4.15831774915359e-16	3.15166650954258	0.308	0.042	3.38195982538661e-11
chr2-25301427-25301812	1.1824318964413e-15	3.39406491130524	0.179	0.015	9.61671861375707e-11
chr22-20031752-20032446	2.00293822487761e-15	3.51593301491681	0.256	0.031	1.62898965829296e-10
chr7-106959652-106960035	2.85288660391079e-15	4.36125839453041	0.103	0.005	2.32025267496065e-10
chr10-49190240-49190927	2.86310854832698e-15	3.30530437960158	0.179	0.016	2.32856618235434e-10
chr1-15347250-15347465	2.93190091394781e-15	4.26511423242941	0.103	0.005	2.38451501331375e-10
chr15-62122192-62122563	5.73462311735233e-15	3.37417675940215	0.179	0.016	4.66396898134265e-10
chr15-62165183-62165439	8.38356946394545e-15	4.17064318855877	0.103	0.005	6.81835704502683e-10
chr11-17015083-17015324	8.54731117719262e-15	4.07512625724502	0.128	0.008	6.95152818041075e-10
chr19-14683321-14683733	9.64141341077638e-15	3.81227926776411	0.128	0.008	7.84136152698443e-10
chr10-29635543-29636552	1.58557538937266e-14	3.18057362667058	0.256	0.033	1.28954846417679e-09
chr19-42207753-42208033	2.02248917933625e-14	4.49229020455899	0.103	0.006	1.64489044955417e-09
chr7-21253923-21254381	2.03787056046463e-14	3.77615056142445	0.154	0.012	1.65740012682589e-09
chr12-108052236-108052624	2.2466485567948e-14	4.09512024776327	0.103	0.006	1.82719927124121e-09
chr19-39430511-39431196	3.94899151401775e-14	2.7140640978443	0.385	0.072	3.21171479835064e-09
chr1-204104813-204105155	5.21891605891072e-14	4.36125839453041	0.103	0.006	4.24454443071209e-09
chr6-161079662-161080825	6.02543750215796e-14	2.7006442762944	0.308	0.047	4.90048832050507e-09
chr13-31927753-31928443	7.1172948321942e-14	3.24747930812206	0.205	0.022	5.78849588702355e-09
chr8-92965402-92966271	9.47567071894909e-14	3.30275285515727	0.256	0.035	7.7065629957213e-09
chr11-125355076-125355502	1.18572756820519e-13	3.67621243867046	0.128	0.009	9.64352231221281e-09
chr10-86535480-86535707	1.3778172151617e-13	3.45774534402575	0.154	0.013	1.12057874109101e-08
chr3-4751038-4751318	1.3828720103518e-13	3.95843367936318	0.103	0.006	1.12468980601912e-08
chr4-86593772-86595234	2.17708787735545e-13	3.04504292178304	0.333	0.058	1.77062557065319e-08
chr10-35208509-35208974	2.45050197933104e-13	3.30979079691891	0.179	0.018	1.99299325978993e-08
chr3-131361517-131361994	2.87700576890806e-13	4.1355794604627	0.128	0.01	2.33986879185292e-08
chr2-177193290-177193505	3.07365077803505e-13	4.03961137853019	0.103	0.006	2.49980017777591e-08
chr20-23142175-23142914	3.55290927750825e-13	3.65690671712685	0.128	0.01	2.88958111539746e-08
chr3-4720703-4720994	3.59668863086496e-13	3.65047393337656	0.128	0.01	2.92518686348247e-08
chr17-68314919-68315438	4.87676082458759e-13	2.8719899420229	0.231	0.029	3.96626957863709e-08
chr3-177624566-177625084	5.99201949327234e-13	3.27249484152002	0.179	0.019	4.87330945387839e-08
chr3-123521573-123521877	6.24707015111207e-13	4.2800806953634	0.103	0.006	5.08074215389945e-08
chr6-167113964-167114771	8.91336514635522e-13	2.41951444101871	0.333	0.058	7.2492398735307e-08
chr12-109062721-109063152	1.47196358476036e-12	3.84463786912188	0.103	0.007	1.1971479834856e-07
chr22-30459283-30459604	1.48657898680774e-12	3.80861679761339	0.103	0.007	1.20903468997073e-07
chr1-21488637-21489048	1.50914915435817e-12	4.22953008008825	0.128	0.01	1.2273910072395e-07
chr15-78939109-78939580	1.82150617801086e-12	3.52160361375203	0.154	0.014	1.48143097457623e-07
chr2-177161733-177161966	1.97274380490456e-12	3.16852297851113	0.179	0.019	1.60443253652888e-07
chr19-4153265-4153690	2.38114375430934e-12	3.12668520972943	0.205	0.025	1.93658421537979e-07
chr10-43304641-43305045	2.86024429125581e-12	3.34807655652267	0.179	0.02	2.32623668207835e-07
chr15-65767896-65768128	2.91548219248378e-12	3.91949585658483	0.103	0.007	2.37116166714706e-07
chr16-74888078-74888621	2.99963237564481e-12	3.80861679761339	0.103	0.007	2.43960101111193e-07
chr19-17622209-17622764	3.10646597189612e-12	3.23613879852994	0.179	0.02	2.52648877494311e-07
chr18-77621873-77622357	3.86797629019537e-12	3.63674997543596	0.179	0.02	3.14582511681589e-07
chr7-111741721-111742088	4.24096280662158e-12	3.23416683165498	0.154	0.015	3.44917505062533e-07
chr22-19576557-19577340	4.48017754802684e-12	3.0922753505059	0.179	0.02	3.64372839981023e-07
chr1-30190864-30191690	4.52781686671982e-12	2.93967355539935	0.205	0.025	3.68247345770323e-07
chr10-4285178-4285517	5.80029526645532e-12	3.84463786912188	0.103	0.007	4.71738014020811e-07
chr2-241813646-241814081	5.80689551114172e-12	3.23416683165498	0.154	0.015	4.72274811921156e-07
chr7-17028941-17029472	5.86379915683463e-12	3.23416683165498	0.154	0.015	4.76902785425361e-07
chr16-11458364-11458682	5.91029941153108e-12	3.77347323176305	0.103	0.007	4.80684651139822e-07
chr8-25660173-25660536	5.94705590712223e-12	3.79617343607457	0.128	0.011	4.83674056926251e-07
chr22-38984941-38985420	8.14155612347089e-12	2.55816569833338	0.308	0.055	6.62152759521888e-07
chr12-47426755-47427344	8.63264144735568e-12	3.47179909691149	0.205	0.027	7.02092728913437e-07
chr3-134312837-134313207	9.57353586951496e-12	4.44763386889314	0.103	0.007	7.78615672267652e-07
chr22-30442175-30443063	1.07981557989105e-11	2.74944664738511	0.282	0.047	8.78214011125393e-07
chr1-168148930-168149141	1.11830284690679e-11	3.77347323176305	0.103	0.007	9.09515705389289e-07
chr11-4066985-4067247	1.12859767299296e-11	3.73916543270037	0.103	0.007	9.17888487445172e-07
chr19-49896775-49898051	1.44163654574998e-11	2.39667106786376	0.462	0.124	1.17248300265846e-06
chr5-1409250-1409607	1.44668175195199e-11	3.72244191723014	0.128	0.011	1.17658626886255e-06
chr6-106082808-106083022	1.47363177319095e-11	3.67842269736805	0.128	0.011	1.1985047211362e-06
chr10-43322457-43323156	1.51613532892682e-11	2.16136072141011	0.462	0.116	1.23307286301619e-06
chr14-33839467-33839930	1.52872074621514e-11	3.1718063737	0.154	0.016	1.24330858289677e-06
chr19-14237316-14237899	1.71031120090111e-11	4.32961574269597	0.128	0.011	1.39099609969287e-06
chr12-132672064-132672459	1.94902769829609e-11	3.96252834180699	0.103	0.007	1.58514422702421e-06
chr11-35342913-35343610	1.99484271176922e-11	2.53050078143267	0.308	0.057	1.62240557748191e-06
chr19-8609498-8609857	2.13407402590714e-11	3.11203012815398	0.154	0.016	1.73564240527028e-06
chr10-126469020-126469817	2.40489061941907e-11	3.27249484152002	0.154	0.016	1.95589754077353e-06
chr5-151083404-151083630	2.80888234595872e-11	3.14344344593882	0.179	0.021	2.28446401196822e-06
chr7-36120170-36120594	2.95791989537643e-11	3.0406328249263	0.154	0.016	2.40567625090965e-06
chr9-20658164-20658909	3.07129569591268e-11	2.70809586937566	0.231	0.034	2.49788478948579e-06
chr9-33426802-33427319	3.39464310619959e-11	4.06081244870059	0.103	0.007	2.76086323827212e-06
chr2-224401692-224402285	3.49223655737638e-11	2.71287633945038	0.231	0.034	2.84023599211421e-06
chr9-87812552-87813143	3.71186539773477e-11	3.73916543270037	0.103	0.007	3.01886012797769e-06
chr6-14743842-14744254	3.77730795910513e-11	3.67290445995872	0.103	0.007	3.07208456314021e-06
chr19-48117862-48118415	3.84385816215032e-11	3.60955359328091	0.103	0.007	3.12620984327686e-06
chr3-148943515-148943877	3.96348947141387e-11	2.79604970245847	0.205	0.027	3.2235059871009e-06
chr7-38660372-38660809	4.7789345771169e-11	3.2026496877458	0.154	0.016	3.88670749156918e-06
chr6-90411247-90411790	5.06294143939631e-11	2.59673764185735	0.282	0.05	4.11769027266102e-06
chr7-36208927-36209592	5.73414117135936e-11	3.28687120857707	0.205	0.028	4.66357701466657e-06
chr5-912164-913022	6.34221490600496e-11	3.02119851705096	0.308	0.061	5.15812338305383e-06
chr5-152349514-152349954	6.53269303292212e-11	3.70565457049283	0.103	0.008	5.31303924367556e-06
chr9-84669430-84670072	6.70217374197587e-11	3.57889170105678	0.103	0.008	5.45087790434897e-06
chr3-20103883-20104666	8.30497008136767e-11	2.44602019475867	0.256	0.042	6.75443216717633e-06
chr6-79981703-79981997	9.5428537570096e-11	4.19404759876204	0.103	0.008	7.76120296057591e-06
chr16-58661161-58661503	1.1414774417443e-10	3.60955359328091	0.103	0.008	9.28363603370636e-06
chr2-159200993-159201662	1.1417028884333e-10	3.29104503433831	0.128	0.012	9.28546959162802e-06
chrX-153903766-153904185	1.23785696304845e-10	2.85327482951302	0.179	0.022	1.00674906804731e-05
chr16-17590885-17591629	1.3638464807666e-10	3.84500223800029	0.154	0.017	1.10921634280747e-05
chr12-24740367-24741054	1.45821715808155e-10	3.57391489846934	0.128	0.012	1.18596801466773e-05
chr1-156160415-156161580	1.47071760685695e-10	2.49679801103652	0.333	0.07	1.19613462965676e-05
chr1-204584883-204585426	1.50005934240779e-10	3.0406328249263	0.154	0.017	1.21999826318026e-05
chr17-33233569-33234115	1.53878542146057e-10	3.42101183166506	0.128	0.012	1.25149418327388e-05
chr8-29289325-29289782	1.64477708461244e-10	3.29104503433831	0.128	0.012	1.3376972029153e-05
chr2-241035380-241037192	1.76540896417668e-10	1.97762546874946	0.564	0.189	1.4358071105649e-05
chr6-137105351-137105744	1.917356068729e-10	3.548867933611	0.103	0.008	1.5593856906973e-05
chr2-36461046-36461577	1.93306742282663e-10	3.548867933611	0.103	0.008	1.5721637349849e-05
chr10-103490633-103490986	1.94883048222679e-10	3.41423435288091	0.154	0.017	1.58498383119505e-05
chr3-128595432-128595741	2.02909429332054e-10	3.59421958233498	0.128	0.012	1.6502623887576e-05
chr13-29937880-29938187	2.19134713736721e-10	2.44049375360758	0.256	0.044	1.78222262682075e-05
chr12-98743406-98743640	2.2350510229581e-10	3.3728599215964	0.128	0.012	1.81776699697182e-05
chr17-72592274-72592997	2.31205728210549e-10	2.97606462593216	0.231	0.037	1.8803961875364e-05
chr2-8544609-8545509	2.72640997888884e-10	2.34057045291168	0.385	0.093	2.21738923583029e-05
chr13-98556988-98557611	2.77248671107745e-10	3.23529326135751	0.154	0.018	2.25486344211929e-05
chr1-193558554-193559034	2.86036101678013e-10	3.900538717057	0.103	0.008	2.32633161494728e-05
chr1-171245487-171245772	2.88334669832971e-10	3.87051494961122	0.103	0.008	2.34502586975156e-05
chr3-136787428-136787764	3.18744618344399e-10	3.02676778295218	0.154	0.018	2.592349980995e-05
chr4-83398168-83398548	3.31435419308168e-10	3.19489835454485	0.128	0.012	2.69556426523333e-05
chr20-45347777-45348651	3.54528208865246e-10	2.47677631095467	0.256	0.045	2.88337792270105e-05
chr15-99807077-99807339	4.38583450528262e-10	3.31106790898843	0.128	0.013	3.56699920314635e-05
chr5-68303248-68303605	4.57708355471062e-10	3.900538717057	0.103	0.008	3.72254205504615e-05
chr12-53205705-53206034	4.78985185042261e-10	3.02499402785638	0.179	0.024	3.89558650994871e-05
chr22-39254907-39255192	5.00654562598239e-10	3.57889170105678	0.103	0.008	4.07182355761147e-05
chr20-63326992-63327464	5.04586234959893e-10	3.548867933611	0.103	0.008	4.10379984892881e-05
chr7-74061929-74062492	5.52509878100272e-10	2.33115665941169	0.282	0.054	4.49356283858951e-05
chr5-173203987-173204547	6.18778093122038e-10	3.23259165681625	0.128	0.013	5.03252223136153e-05
chr7-44633737-44634103	6.49837633731215e-10	2.30727373824134	0.308	0.063	5.28512947513597e-05
chr4-88158200-88159179	6.80591569271572e-10	2.6399335309647	0.231	0.038	5.5352512328857e-05
chr15-58208905-58209494	7.0795310180734e-10	3.71414827074177	0.128	0.013	5.7577825769991e-05
chrX-20252364-20253309	7.29089151657479e-10	2.64808686590387	0.333	0.076	5.92968207043027e-05
chr8-117881414-117881954	7.73337858971338e-10	3.57060475328493	0.154	0.018	6.28955680701389e-05
chr5-133466920-133467779	7.88333112457188e-10	4.00773007310471	0.154	0.019	6.41151320361431e-05
chr4-174120422-174120757	8.11144678069285e-10	3.46237285389366	0.103	0.008	6.5970396667375e-05
chr3-170310147-170310461	8.11202690914404e-10	2.99943115828593	0.154	0.018	6.59751148520685e-05
chr19-10427974-10428549	8.3174823355855e-10	2.17581134626948	0.41	0.105	6.76460838353169e-05
chr11-16986123-16986912	9.53165381520921e-10	2.29330541996386	0.282	0.055	7.75209404790965e-05
chr9-91101507-91102205	1.01078071261047e-09	1.93851539030087	0.385	0.094	8.22067953566094e-05
chr2-31333276-31333892	1.08165765579201e-09	2.47055765964641	0.231	0.038	8.79712171455642e-05
chr11-2387189-2387388	1.11899245980848e-09	3.87051494961122	0.103	0.009	9.1007656756224e-05
chr6-125904945-125905260	1.15318896343511e-09	3.96526547698223	0.103	0.009	9.37888583961771e-05
chr1-226643199-226643455	1.1541345299724e-09	3.17641468917334	0.128	0.013	9.3865761322655e-05
chr3-195876652-195877007	1.26141282159264e-09	3.40746236461089	0.103	0.009	0.000102590704780129
chr3-153442638-153443322	1.27090526457354e-09	3.40746236461089	0.103	0.009	0.000103362725167766
chr3-112794552-112795017	1.28046577325348e-09	3.38077147150111	0.103	0.009	0.000104140281338706
chr2-28409877-28410787	1.4933078977496e-09	1.85863830232451	0.538	0.18	0.000121450731323975
chr6-150491258-150491758	1.52843228064834e-09	3.19489835454485	0.128	0.013	0.00012430739738513
chr1-185439454-185440473	1.54732906302318e-09	2.97581700361913	0.205	0.032	0.000125844272695676
chr9-75156882-75157109	1.71256478072996e-09	3.84110328668086	0.103	0.009	0.000139282893616768
chr6-150059826-150060270	1.73800198384998e-09	3.78401986989389	0.103	0.009	0.000141351701346519
chr1-193592116-193592657	1.75994958977038e-09	3.0922753505059	0.154	0.019	0.000143136700136025
chr1-162152297-162152733	1.86039438544159e-09	3.52824935402316	0.103	0.009	0.000151305875367965
chr12-126771956-126772643	1.86446194601755e-09	2.16701408055242	0.308	0.065	0.000151636690069607
chr6-156866207-156866455	1.91531668553191e-09	3.43465638115402	0.103	0.009	0.00015577270603431
chr5-7779075-7779593	1.95800217242679e-09	3.3035395646847	0.103	0.009	0.000159244316683471
chr6-49409963-49410254	2.01006613253207e-09	3.21362190753897	0.128	0.014	0.000163478678558833
chr7-135831384-135831926	2.02038509464166e-09	2.40447489960048	0.205	0.032	0.000164317919747206
chr3-46947974-46948804	2.35570712644542e-09	2.16805063367698	0.359	0.087	0.000191589660593806
chr7-7944339-7945335	2.39742859367313e-09	2.55020247965743	0.385	0.102	0.000194982867523436
chr9-2655387-2655966	2.51593048376143e-09	2.79604970245847	0.179	0.025	0.000204620626244317
chr1-112706511-112707573	2.54425810683283e-09	2.07626775958734	0.385	0.098	0.000206924511828714
chr22-38973419-38973883	2.58534755674348e-09	2.96426280436101	0.179	0.026	0.000210266316789947
chr22-20577560-20577796	2.88464562895448e-09	3.40746236461089	0.103	0.009	0.000234608229002868
chr11-114065840-114066464	3.51132844445015e-09	3.14160867892256	0.128	0.014	0.000285576342387131
chr9-72586509-72587047	3.61325440629434e-09	3.10476086428442	0.128	0.014	0.000293865980863919
chr22-21009655-21009873	3.63972025432992e-09	3.08738998322021	0.128	0.014	0.000296018448284652
chr2-100178072-100178425	3.94081638022624e-09	3.67621243867046	0.103	0.009	0.0003205065962038
chr12-117105840-117106209	4.01296734669387e-09	3.42490822535104	0.128	0.014	0.000326374634306612
chr8-81188220-81188815	4.19435003541897e-09	3.36760785376532	0.128	0.014	0.000341126488380625
chr3-120907852-120908998	4.23650109269396e-09	2.97352027090819	0.154	0.02	0.0003445546338688
chr3-46129521-46130288	4.25064401993121e-09	3.40746236461089	0.103	0.009	0.000345704878141005
chr6-786751-787263	4.25064401993121e-09	3.40746236461089	0.103	0.009	0.000345704878141005
chr15-60551689-60551948	4.75307280313597e-09	3.0922753505059	0.154	0.02	0.000386567411079048
chr16-10333287-10333626	5.13658666287211e-09	2.66661191594116	0.179	0.026	0.000417758593291388
chr2-234335613-234336277	6.14924929011487e-09	2.3757768147924	0.231	0.041	0.000500118444765042
chr3-4983871-4984403	6.61721078744148e-09	2.73334923110159	0.256	0.051	0.000538177753342616
chr11-132718742-132719600	6.77326194169407e-09	2.96720508652321	0.179	0.027	0.000550869393717979
chr11-125874379-125874833	6.89239886442653e-09	3.38519044192913	0.128	0.014	0.00056055879964381
chr8-37870996-37871446	7.3839163342642e-09	3.81881691767401	0.128	0.015	0.000600533915465707
chr19-38655351-38655722	7.98393569071122e-09	3.03649808666589	0.128	0.014	0.000649333489725543
chr5-147216537-147216918	8.08000916028455e-09	3.88399516216584	0.128	0.015	0.000657147145005943
chr6-43584419-43585244	8.20517548599997e-09	2.92245264183064	0.179	0.027	0.000667326922276378
chr20-31684703-31685022	8.26888776683534e-09	3.65047393337656	0.103	0.01	0.000672508642076718
chr14-99396126-99396529	8.3269854218072e-09	2.89378152809173	0.128	0.014	0.000677233724355579
chr10-6129763-6130515	8.54652764591465e-09	2.49580744785157	0.205	0.034	0.000695089093442238
chr8-93969025-93969657	8.60242353003455e-09	2.03328022866394	0.359	0.092	0.00069963510569771
chr12-13233910-13234355	9.0464308829734e-09	3.32882691737634	0.103	0.01	0.000735746223712226
chr3-119638625-119639220	9.10818705378246e-09	3.3035395646847	0.103	0.01	0.000740768853084127
chr8-133302759-133303802	1.05449647178819e-08	2.30297008560182	0.333	0.084	0.000857621980505335
chr19-33819727-33820586	1.17326047822236e-08	2.71257256959028	0.231	0.044	0.000954212746938243
chr7-128940557-128940790	1.17329008680501e-08	3.88803357016583	0.103	0.01	0.000954236827598517
chr3-177778519-177778999	1.27294238170088e-08	3.35456542267023	0.103	0.01	0.00103528403903732
chr4-151801304-151801898	1.33707898804269e-08	2.8591565729309	0.179	0.028	0.00108744634097512
chr16-66984140-66985282	1.34838730888109e-08	2.56725193715502	0.205	0.035	0.00109664339831299
chr8-104759490-104759985	1.41319039150384e-08	3.06772942303231	0.154	0.021	0.00114934774541007
chr15-41150592-41151096	1.48370664794084e-08	2.98496543194901	0.154	0.021	0.00120669861677028
chr17-73720163-73720518	1.58472433011701e-08	2.83244937086664	0.154	0.021	0.00128885629768416
chr1-234314986-234315628	1.60566625799175e-08	1.9135838958615	0.359	0.093	0.00130588836762469
chr14-76387029-76387490	1.66042910374256e-08	2.98734042844861	0.128	0.015	0.00135042699007382
chr9-37582446-37582895	1.67134293407972e-08	2.78587326125663	0.154	0.021	0.00135930320828703
chr3-120567465-120568002	1.67255353187466e-08	3.57590394754173	0.103	0.01	0.00136028778747366
chr9-114685963-114686203	1.67255353187466e-08	3.57590394754173	0.103	0.01	0.00136028778747366
chr5-146565618-146566147	2.06719943854675e-08	2.63922742226356	0.179	0.028	0.00168125330337008
chr15-41831353-41831561	2.0799384950147e-08	3.38224754025426	0.154	0.021	0.00169161397799546
chr19-33806295-33806730	2.08822918742526e-08	3.88803357016583	0.103	0.01	0.00169835679813296
chr10-49164449-49164874	2.1388338948876e-08	2.9089593842191	0.128	0.015	0.00173951360671208
chr19-21505165-21506436	2.36266371787931e-08	1.39719147885066	0.667	0.285	0.00192155440175124
chr12-75815291-75815642	2.37934063958139e-08	3.45959492774924	0.103	0.01	0.00193511774217154
chr3-40584432-40584831	2.48375666870121e-08	2.95089878894909	0.154	0.021	0.0020200392986547
chr2-227813778-227814045	2.50028032612609e-08	3.3035395646847	0.103	0.01	0.00203347798923835
chr7-74569504-74569969	2.6155558642103e-08	3.09392869188692	0.103	0.01	0.00212723158436224
chr3-31980232-31981806	2.73680277493685e-08	2.39066258318119	0.179	0.028	0.00222584169685614
chrX-46903531-46904253	2.85581619069228e-08	2.55152711306361	0.179	0.028	0.00232263530789003
chr1-202835276-202836106	2.98139642564251e-08	3.90068123497328	0.103	0.01	0.00242476971297506
chr22-46661443-46661760	2.98639148045118e-08	3.15662851757264	0.128	0.016	0.00242883219105095
chr10-110739704-110740207	3.17050853260911e-08	3.57590394754173	0.103	0.01	0.00257857458957099
chr16-85687250-85687454	3.21100442416224e-08	3.52824935402316	0.103	0.01	0.00261150989817115
chr3-51718984-51719416	3.24858395888315e-08	2.97131984217407	0.128	0.016	0.00264207333375967
chr5-415632-416525	3.71408641902682e-08	3.14160867892256	0.128	0.016	0.00302066648459451
chr1-209651270-209651510	4.32569968739886e-08	3.55187989601237	0.103	0.01	0.00351809155576149
chr15-58545242-58545677	4.41444001138564e-08	3.70026442561732	0.103	0.01	0.00359026406125994
chr12-95805551-95806245	4.4761755874935e-08	2.8164369933229	0.179	0.029	0.00364047360530846
chr6-11318046-11318698	4.66430476367921e-08	2.6749021096028	0.205	0.037	0.0037934790643003
chr9-131839084-131840054	4.67808842888767e-08	2.20676243519918	0.231	0.045	0.00380468931921434
chr8-133519866-133520831	4.70997830715035e-08	1.92716116291967	0.359	0.098	0.00383062535720538
chr22-46788383-46788769	4.71160080847204e-08	2.48945345034464	0.205	0.037	0.00383194493753031
chr10-3757218-3758455	4.74713353013128e-08	2.37591499682413	0.256	0.055	0.00386084370005577
chr14-56491256-56491624	5.06817788420532e-08	2.89378152809173	0.128	0.016	0.00412194907322418
chr6-25026800-25027877	5.13677786506152e-08	1.49548714752174	0.462	0.144	0.00417774143765453
chr8-42292444-42293510	5.32961257141108e-08	2.62057995762881	0.282	0.067	0.00433457390432863
chr12-132812634-132812933	5.3734773343678e-08	3.76784662730585	0.103	0.011	0.00437024911604133
chr20-41002991-41003974	5.39480940960507e-08	2.1460410572912	0.359	0.102	0.0043875984928318
chr4-48268990-48270476	5.76896429299085e-08	1.45126437067602	0.615	0.254	0.00469189865948945
chr9-85645968-85646553	6.16812849778186e-08	2.89378152809173	0.128	0.016	0.00501653890724599
chr19-38578969-38579618	6.16812856276684e-08	2.92429861807927	0.128	0.016	0.00501653896009827
chr7-155380155-155380418	6.18654360759936e-08	2.7174611491919	0.154	0.022	0.00503151591606056
chr1-193537269-193538000	6.22427781954595e-08	2.22286235884068	0.308	0.077	0.00506220515063672
chr6-31068825-31069210	6.29123146924285e-08	2.38106038249391	0.231	0.046	0.00511665855393521
chr1-2115079-2115529	6.39405362926661e-08	3.20660233802293	0.103	0.011	0.00520028381668254
chr16-81527045-81527262	6.39405362926661e-08	3.20660233802293	0.103	0.011	0.00520028381668254
chr16-4676054-4677098	7.35159487283051e-08	1.73982843047411	0.359	0.097	0.00597905211007306
chr20-43590098-43591327	7.3737603217592e-08	1.37412788370405	0.718	0.329	0.00599707926968676
chr10-110640996-110641553	7.49886162893575e-08	2.88508775970826	0.154	0.023	0.00609882416281345
chr11-12198418-12198659	7.77579616515472e-08	3.52824935402316	0.103	0.011	0.00632405502112033
chr9-129459925-129460722	7.80173780517273e-08	1.71016110924324	0.462	0.155	0.00634515335694698
chr1-108703316-108704311	7.86988108995284e-08	1.9981646962325	0.333	0.088	0.00640057429045864
chr7-70779330-70779595	7.87015377702593e-08	3.48211866719603	0.103	0.011	0.00640079606685519
chr12-109967380-109968381	8.01797042079151e-08	2.45287293572399	0.179	0.03	0.00652101534322973
chr1-227748443-227749043	8.94818493201156e-08	2.50073289331499	0.154	0.023	0.007277558805205
chr14-65791463-65791888	9.03160477159142e-08	2.42143246439278	0.179	0.03	0.0073454041607353
chr2-58023300-58024217	9.45205772237617e-08	2.38223853185274	0.231	0.047	0.00768735854560854
chr18-45962452-45962779	9.62820948018452e-08	3.05007829141597	0.179	0.031	0.00783062277023407
chr20-49888496-49888825	1.00000333849613e-07	2.6205659856929	0.154	0.023	0.00813302715198902
chr17-55295600-55296256	1.00292032206835e-07	2.45287293572399	0.179	0.03	0.0081567509793819
chr14-105174403-105174818	1.02769447296134e-07	2.83244937086664	0.154	0.023	0.00835823914859456
chr3-32114046-32115297	1.07375038736516e-07	1.55897673140482	0.59	0.247	0.00873281190044087
chr17-64984786-64986637	1.07435378857405e-07	1.37617633719068	0.667	0.307	0.00873771936247272
chr6-105087434-105087888	1.10037625377748e-07	2.9398026982649	0.128	0.017	0.00894936007197226
chr5-82174696-82174921	1.12281769890398e-07	3.20660233802293	0.103	0.011	0.00913187634518607
chr9-69422073-69422519	1.12872972298477e-07	3.18335262182472	0.103	0.011	0.00917995883703515
chr5-148825733-148826887	1.12963459629336e-07	1.50489812071387	0.641	0.293	0.00918731817165387
chr11-60887391-60887843	1.12972122123644e-07	2.66282922210302	0.154	0.023	0.00918802269231597
chr15-80173062-80173653	1.13151188210831e-07	2.8232328399469	0.179	0.031	0.00920258613718691
chr17-82238433-82239068	1.13411635818256e-07	2.32046161474001	0.308	0.08	0.00922376834109879
chr6-36914390-36914649	1.14216263180229e-07	3.13794791174901	0.103	0.011	0.00928920868444804
chr2-110804590-110805195	1.16259455612377e-07	3.07241271164572	0.103	0.011	0.0094553815249546
chr5-176542959-176544198	1.18960044936332e-07	1.39977102469856	0.615	0.262	0.00967502045467191
chr6-149895816-149896315	1.28673407792976e-07	3.30979079691891	0.128	0.017	0.0104650082558027
chr22-40651578-40652326	1.30911359081852e-07	2.07905246105775	0.308	0.079	0.0106470208341271
chr3-25593979-25594393	1.32277238448732e-07	3.06694997135298	0.154	0.024	0.0107581078030354
chr2-25700000-25700477	1.33046770593206e-07	2.63101629190779	0.154	0.023	0.0108206938523455
chr1-206589927-206590711	1.33993121374371e-07	2.11084307972146	0.256	0.057	0.0108976605613776
chr18-42298775-42299059	1.37321758998954e-07	3.43741743613641	0.103	0.011	0.011168378659385
chr5-34656047-34656514	1.37724657109737e-07	3.59421958233498	0.103	0.011	0.0112011463627349
chr7-70312380-70312616	1.38125015591508e-07	3.41557570788714	0.103	0.011	0.0112337075180573
chr8-125434640-125434956	1.38751423712362e-07	2.4153113347696	0.205	0.039	0.0112846532905264
chr8-143135908-143136540	1.39791813893777e-07	2.80592218902377	0.128	0.017	0.0113692682239809
chr11-133927449-133928938	1.40060389425279e-07	1.76108320305045	0.462	0.163	0.011391111471958
chr14-20970637-20971897	1.43313012345589e-07	1.55710142785203	0.538	0.215	0.0116556472940667
chr1-210332226-210333212	1.46990638278586e-07	2.14758588380206	0.282	0.068	0.0119547486111974
chr7-44959655-44959961	1.48498267652016e-07	3.08304584199634	0.128	0.017	0.0120773641081384
chr2-144240747-144241266	1.52872607638015e-07	3.05121290559618	0.103	0.011	0.0124331291791997
chr19-1884275-1884652	1.59569426536895e-07	2.25755987260114	0.205	0.039	0.0129777814602457
chr10-4154241-4154616	1.60536753386886e-07	3.29102771610991	0.128	0.017	0.0130564541529554
chr15-30172926-30173606	1.66776264071848e-07	2.17197413303724	0.256	0.058	0.0135639135569634
chrX-53284638-53284934	1.77805182218448e-07	2.82214829898941	0.154	0.024	0.0144608954698264
chr16-79598348-79598982	1.79196040861536e-07	2.45569866612792	0.231	0.048	0.0145740140032688
chr7-155205094-155206774	1.80332386192664e-07	1.47792641111759	0.692	0.33	0.0146664329690494
chr19-10731394-10732019	1.80470093576857e-07	1.84540062952422	0.359	0.104	0.0146776327106058
chr12-96985302-96985920	1.87011013941013e-07	2.0976697451075	0.231	0.048	0.0152096057638226
chr12-131860759-131861284	1.87262476126003e-07	2.95937356480718	0.128	0.017	0.0152300571833278
chr4-2961855-2962360	1.87890728323451e-07	2.29284103540204	0.282	0.071	0.0152811529345463
chr16-67542355-67542849	1.89453108575076e-07	1.89607468297188	0.436	0.149	0.0154082213204109
chr6-16319533-16320426	1.9191064634966e-07	1.78006178963184	0.487	0.175	0.0156080928676178
chr8-142844388-142845329	1.97094179151701e-07	2.00119997651851	0.282	0.068	0.0160296695904078
chr22-46777646-46777907	1.97125130753459e-07	3.07241271164572	0.103	0.011	0.0160321868841788
chr3-46372510-46372770	2.02619177769275e-07	2.82214829898941	0.154	0.024	0.0164790177279752
chr22-42201874-42202989	2.07556306800519e-07	2.37343812650788	0.256	0.059	0.0168805544320862
chr16-4271119-4274050	2.09923198479141e-07	1.29773844273438	0.795	0.473	0.0170730537323086
chr19-7807327-7807988	2.1175014726907e-07	2.7326060042586	0.154	0.024	0.0172216394773935
chr3-185353939-185354545	2.16416234127092e-07	2.37375849385819	0.205	0.04	0.0176011323215564
chr19-4368749-4370238	2.21734195191651e-07	1.33732234761675	0.641	0.272	0.018033642094937
chr5-181189493-181190022	2.258840970873e-07	1.58722845230507	0.462	0.16	0.0183711536161101
chr15-75836931-75837278	2.3194877383508e-07	3.39405972764595	0.103	0.012	0.018864393776007
chr18-3624772-3625181	2.32281217644605e-07	3.6148141213631	0.103	0.012	0.0188914314310357
chr1-46413344-46413991	2.35369746781058e-07	2.54945960976604	0.154	0.024	0.0191426215057035
chr1-200887995-200888616	2.38001971322122e-07	2.05038298049211	0.282	0.07	0.0193567003276282
chr20-5222835-5223268	2.38990712504085e-07	2.80592218902377	0.128	0.017	0.0194371146479572
chr15-41515342-41515568	2.40274380429805e-07	3.25181416321845	0.103	0.012	0.0195415153603561
chr20-4665580-4666274	2.46474046799533e-07	2.44182886989743	0.231	0.05	0.020045734226206
chr7-70787820-70788668	2.50425250820121e-07	2.57432179102454	0.179	0.032	0.0203670856492004
chr9-83472908-83473779	2.5542514730857e-07	3.05463241117622	0.128	0.018	0.020773727230606
chr4-55635801-55636455	2.5661375247461e-07	3.03032011588197	0.103	0.012	0.02087039648876
chr7-17402251-17403191	2.60981730009064e-07	2.94964923739082	0.103	0.012	0.0212256441016372
chr1-36023167-36023789	2.73748749156292e-07	3.06634394719332	0.154	0.025	0.0222639857688812
chr10-67788420-67788773	2.7646305205339e-07	2.36053528258532	0.179	0.032	0.0224847400235022
chr14-102819045-102819925	2.76567908753301e-07	2.49101079387236	0.205	0.04	0.022493268018906
chr9-34647524-34647863	2.83786598422124e-07	2.79178542169531	0.128	0.018	0.0230803640496713
chr3-180036466-180037180	3.00572685390198e-07	3.57391489846934	0.103	0.012	0.0244455765027848
chr22-24603775-24604466	3.03692212364477e-07	3.24902632055741	0.128	0.018	0.024699287631603
chr11-95230333-95232551	3.11777918978126e-07	0.94757813581825	0.872	0.674	0.025356898150491
chr10-119095671-119096041	3.20843451496567e-07	3.44157097754715	0.128	0.018	0.0260941979102158
chr12-3744336-3744800	3.26059472197799e-07	3.05121290559618	0.103	0.012	0.026518416873847
chr1-57307017-57307904	3.27807517739317e-07	2.02335796055942	0.41	0.14	0.0266605854177386
chr3-32960444-32960717	3.29694368605514e-07	2.98942089298821	0.103	0.012	0.0268140429986864
chr17-77834503-77834789	3.29694410652527e-07	3.00972557685385	0.103	0.012	0.02681404641837
chr1-182615652-182616499	3.34530763911649e-07	2.19393059505731	0.359	0.109	0.0272073870289344
chr6-148830493-148831335	3.456119772876e-07	2.88234048239275	0.179	0.033	0.0281086221128005
chr8-81132630-81133058	3.48366336217067e-07	2.53958171791882	0.154	0.025	0.0283326341245341
chr11-297700-298017	3.49858018826751e-07	2.74228508225621	0.154	0.025	0.0284539526711797
chr17-80765224-80765853	3.56607460434612e-07	2.48169386117428	0.154	0.025	0.029002884757147
chr1-89739198-89740251	3.59252344642015e-07	2.44659782072314	0.231	0.051	0.0292179931897351
chr4-38318759-38320171	3.68970653063742e-07	1.42066743152156	0.513	0.187	0.0300083832136741
chr6-39114286-39115512	3.86392562387666e-07	1.34145631928932	0.692	0.372	0.0314253070989889
chr1-184890245-184890987	3.87351444218815e-07	2.25789571487247	0.282	0.073	0.0315032929583162
chr15-43826561-43827118	3.93766898200427e-07	2.14758588380206	0.282	0.072	0.0320250618306407
chr18-48676805-48677095	4.0071783281305e-07	2.7777858354454	0.128	0.018	0.0325903813426854
chr1-13813524-13813936	4.02982702301545e-07	2.76392079347127	0.128	0.018	0.0327745831781846
chrX-18885702-18887030	4.03807698523668e-07	2.02894043044648	0.308	0.083	0.0328416801209299
chr1-41919690-41920371	4.12750705467345e-07	1.63206167597772	0.538	0.23	0.0335690148756591
chr15-73346577-73347032	4.13758393345196e-07	3.05121290559618	0.103	0.012	0.0336509701307648
chr20-35171695-35172285	4.22890451198882e-07	2.93016714721823	0.103	0.012	0.0343936803960051
chr8-133249154-133250024	4.51642160603593e-07	3.42557076880267	0.154	0.025	0.0367320569218902
chr5-157167118-157167555	4.54816572897604e-07	3.19486143618119	0.128	0.018	0.0369902318737622
chr7-151206693-151207789	4.81712824843786e-07	2.46789057253488	0.256	0.063	0.0391777040445451
chr19-17778168-17778485	4.81830702002625e-07	2.72310767778498	0.128	0.018	0.0391872909938735
chr3-48662770-48663135	4.82636300579338e-07	1.92204767674302	0.282	0.071	0.0392528103261176
chr7-157411378-157412389	5.03212222084231e-07	2.00119997651851	0.256	0.061	0.0409262500221105
chr14-64696308-64696800	5.07331475205308e-07	2.52977099868728	0.154	0.025	0.0412612688784477
chr20-34110660-34110946	5.07999783229588e-07	2.32373988631746	0.179	0.033	0.0413156223700624
chr22-27903537-27904224	5.0831793349251e-07	2.97260289857596	0.128	0.018	0.0413414975309458
chr19-40570157-40571141	5.09158567486514e-07	1.05980368627519	0.821	0.485	0.0414098662936781
chr5-132000699-132001368	5.10239237809983e-07	2.52002654465097	0.154	0.025	0.0414977572110859
chr2-203811538-203812085	5.21574451705589e-07	2.25583182523948	0.205	0.042	0.0424196501572156
chr14-31867926-31868411	5.24381824703039e-07	3.03032011588197	0.103	0.012	0.0426479738030982
chr1-227762264-227763096	5.31186249591777e-07	1.34770321524972	0.513	0.191	0.0432013776792992
chr17-40560872-40561168	5.33473661771481e-07	1.84546707606377	0.308	0.083	0.0433874129118746
chr3-102228896-102229395	5.56096855678781e-07	2.21146095293649	0.231	0.051	0.0452273572723553
chr19-38669366-38669819	5.87340498961836e-07	2.47226774433828	0.154	0.025	0.0477684027805661
chr5-56995997-56996548	5.94023505503214e-07	2.97260289857596	0.128	0.018	0.0483119317025764
chr9-114718597-114719236	6.1654025290535e-07	1.98553274267837	0.308	0.086	0.0501432187687921
chr9-33225420-33225926	6.20904189374025e-07	2.33336903770585	0.205	0.042	0.0504981377217895
chr16-15756241-15756874	6.46030415248303e-07	2.70395239877952	0.154	0.026	0.0525416536721445
chr2-9692825-9693362	6.60257391974169e-07	3.00972557685385	0.103	0.012	0.0536987336892592
chr2-161956390-161957061	6.60325850264869e-07	2.37441218258248	0.231	0.053	0.0537043014020418
chr22-44820611-44820895	6.63763876691897e-07	2.96939801833808	0.103	0.012	0.053983916091352
chr2-100234993-100235618	6.65492964973869e-07	3.13226434378688	0.128	0.019	0.0541245428413248
chr18-13276609-13276867	6.74533301056275e-07	2.67042637244679	0.128	0.018	0.0548597933749069
chr19-14334181-14335038	6.78621086505409e-07	2.42950397805989	0.205	0.043	0.0551922529654849
chr10-21519924-21520317	7.04319331201404e-07	2.94457419328226	0.154	0.026	0.0572822912066102
chr10-133474996-133475622	7.16146865615823e-07	3.43926167865424	0.103	0.012	0.0582442245805349
chr13-43905286-43905741	7.19593387482764e-07	2.52977099868728	0.154	0.026	0.0585245302039732
chr12-51318754-51319231	7.49762787886694e-07	1.69248364555936	0.385	0.124	0.0609782075388248
chr11-69297020-69297696	7.76075722904995e-07	2.57062901537768	0.231	0.054	0.0631182385438633
chr9-129073496-129073734	7.81410620595656e-07	3.14014297179348	0.103	0.012	0.0635521257730447
chr6-147201998-147204435	7.83668642938407e-07	1.07206117071931	0.821	0.5	0.0637357707301806
chr8-73747906-73748146	7.85851129410525e-07	2.67042637244679	0.128	0.019	0.063913272354958
chr17-60142545-60143199	8.00497092557474e-07	2.02694760334326	0.231	0.052	0.0651044285376994
chr22-23716759-23717572	8.05192397770841e-07	1.47966096750748	0.487	0.179	0.0654862977107025
chr8-11466197-11467851	8.1422301261283e-07	1.74206383682941	0.41	0.139	0.0662207576158015
chr12-90102926-90103357	8.14994083529553e-07	2.51034746665336	0.154	0.026	0.0662834688134585
chr7-151117428-151117905	8.80231475227865e-07	2.12978039332261	0.205	0.043	0.0715892258802822
chr16-67236037-67236946	9.08545883874022e-07	1.85728680265024	0.359	0.112	0.0738920367354742
chr16-11297185-11298033	9.20731026058506e-07	1.7218381773083	0.333	0.097	0.0748830543493383
chr8-1438029-1438827	9.67483069883441e-07	2.88244818263444	0.128	0.019	0.0786853980736203
chr12-93741690-93742806	9.88213438859959e-07	2.14168593986157	0.282	0.076	0.0803713989824805
chr4-150885196-150885806	1.02226317036857e-06	2.98942089298821	0.103	0.013	0.0831406636460761
chr11-59107846-59108068	1.02753477072903e-06	2.96939801833808	0.103	0.013	0.0835694029033916
chr18-23131771-23132019	1.03566125965265e-06	2.72310767778498	0.128	0.019	0.0842303302475499
chr5-149035250-149035621	1.0411662346701e-06	2.70975590909505	0.128	0.019	0.0846780498657191
chr10-110355958-110357143	1.05051087459595e-06	1.51138261559902	0.462	0.173	0.0854380494308887
chr6-90256664-90257341	1.05739625677249e-06	2.44435337833593	0.154	0.026	0.0859980375633067
chr14-55107875-55108516	1.0673581230096e-06	4.0800887323162	0.103	0.013	0.0868082361443707
chr17-27332256-27333602	1.08613973763635e-06	1.40443353396803	0.487	0.182	0.0883357448619646
chr16-79639625-79641012	1.10114319229349e-06	2.63604551483843	0.231	0.055	0.0895559758292295
chr7-158662704-158663559	1.12844348613892e-06	2.80941770610287	0.128	0.019	0.0917763087276787
chr5-96661231-96663430	1.15265861752523e-06	1.22561142517893	0.769	0.418	0.0937457253633272
chr1-244599701-244600268	1.15335716441692e-06	3.06585926386283	0.154	0.027	0.0938025381820279
chr1-34742365-34742974	1.17872281019438e-06	2.44435337833593	0.154	0.026	0.095865526153109
chr8-104588429-104589642	1.17974107638103e-06	2.16918093758885	0.282	0.078	0.095948341742069
chr10-97849121-97850765	1.19166805180252e-06	1.28431891750667	0.59	0.247	0.0969183626530992
chr10-8473202-8473519	1.21605713387524e-06	2.68341745142499	0.128	0.019	0.0989019266980731
chr7-131108619-131108853	1.21692807585421e-06	1.68058401779178	0.359	0.112	0.0989727604092232
chr9-93450765-93452514	1.21907628013352e-06	1.10541792719982	0.718	0.352	0.0991474738632592
chr6-14732555-14733334	1.24182425308479e-06	2.61960119315353	0.128	0.019	0.100997566503386
chr11-130146333-130147189	1.2681002627319e-06	2.55848861445406	0.128	0.019	0.103134594367985
chr12-130747920-130748446	1.26830437140228e-06	2.92039822089164	0.128	0.019	0.103151194526148
chr15-38389981-38390252	1.27065506629929e-06	2.94964923739082	0.103	0.013	0.103342376542121
chr20-38685856-38686174	1.27065506629929e-06	2.94964923739082	0.103	0.013	0.103342376542121
chr15-64873037-64873370	1.28359596178141e-06	2.89197489153874	0.103	0.013	0.104394859571682
chr1-1207981-1208803	1.28575689733264e-06	2.23715021531756	0.256	0.065	0.104570608460063
chr2-173210461-173210895	1.28828605079987e-06	2.88244818263444	0.128	0.019	0.104776304511554
chr17-16287687-16287997	1.28828605079987e-06	2.88244818263444	0.128	0.019	0.104776304511554
chr8-19473302-19473725	1.29263586229763e-06	2.40239030534669	0.205	0.044	0.105130074680667
chrX-48070963-48072057	1.30248233310729e-06	1.87743299451216	0.308	0.088	0.105930888151616
chr6-28922080-28922286	1.31257703107961e-06	3.49543864629716	0.103	0.013	0.106751889937704
chr11-34250871-34251559	1.3434359091454e-06	1.87583438381442	0.385	0.132	0.109261642490795
chr7-74026621-74027142	1.40587229179673e-06	2.68516135283287	0.154	0.027	0.114339593491828
chr2-70475291-70475586	1.44316414320833e-06	3.21362190753897	0.103	0.013	0.117372539767133
chr20-17845882-17846395	1.45402680239659e-06	3.15816484218415	0.103	0.013	0.118255999838915
chr11-18578990-18579522	1.45950498843314e-06	3.15816484218415	0.103	0.013	0.118701540709267
chr1-159076445-159077642	1.4755522871634e-06	1.51332450864862	0.564	0.254	0.120006667514999
chr20-17843793-17844231	1.52290750324208e-06	2.43251251928566	0.128	0.019	0.123858067238679
chr14-71346431-71347025	1.52434726269174e-06	2.76270689434377	0.128	0.02	0.123975162874719
chr17-59752053-59752389	1.56261327707559e-06	2.93016714721823	0.103	0.013	0.127087337824558
chrX-136954742-136955204	1.57829901065862e-06	2.85476767317311	0.103	0.013	0.128363058536865
chr3-4834336-4834724	1.58088778621821e-06	2.54922704954052	0.231	0.057	0.128573603653127
chr19-16070107-16070977	1.63325495343275e-06	1.34199978393933	0.641	0.326	0.132832625362685
chr16-73122706-73123356	1.66226985916315e-06	2.58262389594617	0.128	0.02	0.135192407645739
chr5-127785136-127785975	1.72068921843081e-06	2.64541759271372	0.154	0.027	0.139943654134978
chr7-27739349-27741120	1.73277333313824e-06	1.07520432430276	0.769	0.438	0.140926455184133
chr12-82685702-82687931	1.74087269828006e-06	1.10560848795198	0.718	0.404	0.141585176551117
chr18-13375125-13375683	1.75244423033552e-06	2.19253481933991	0.205	0.045	0.142526289253188
chr22-40323636-40325598	1.76334331811719e-06	1.1378723558447	0.615	0.279	0.143412712062471
chr8-102095605-102095875	1.7651547253713e-06	3.19489835454485	0.103	0.013	0.143560033814448
chr7-55073888-55074528	1.77159999060443e-06	2.0949696570207	0.231	0.055	0.144084227235859
chr13-99204671-99205073	1.7724109052131e-06	1.97800632133002	0.308	0.091	0.144150178920981
chr2-240924986-240925498	1.77389190340994e-06	3.17641468917334	0.103	0.013	0.14427062850433
chr6-27250909-27252106	1.79526326371717e-06	1.89694083547194	0.282	0.077	0.146008761238117
chr3-127637467-127637934	1.79828105642127e-06	2.7174611491919	0.128	0.02	0.146254198318742
chr16-84506303-84506698	1.79992757086408e-06	1.85618173268654	0.282	0.076	0.146388109338375
chr2-148876226-148877166	1.83347439783718e-06	2.20141331878462	0.231	0.055	0.149116472776097
chr13-29080688-29081428	1.86132348655391e-06	2.14312368065677	0.231	0.055	0.151381439161429
chr1-184892105-184892450	1.92087878531536e-06	2.89197489153874	0.103	0.013	0.156225071609698
chr18-56869181-56869469	1.92087878531536e-06	2.89197489153874	0.103	0.013	0.156225071609698
chr11-19563984-19564348	1.92563550045764e-06	3.11724613992917	0.128	0.02	0.15661193525222
chr1-7929761-7930106	1.93988054625344e-06	2.85476767317311	0.103	0.013	0.157770484826793
chr1-121401318-121401831	1.93988054625344e-06	2.85476767317311	0.103	0.013	0.157770484826793
chr8-42181262-42181469	1.94944687125078e-06	2.83651782618393	0.103	0.013	0.158548514038826
chr18-11980439-11982193	1.99598551146219e-06	1.02166201923791	0.846	0.504	0.16233350164722
chr1-150165897-150166281	2.01893097470418e-06	2.41696888465833	0.154	0.027	0.164199656172691
chr11-17013535-17014757	2.08630037845096e-06	3.0648529997988	0.179	0.037	0.169678809779417
chr1-201877861-201878158	2.11679453658508e-06	3.23259165681625	0.103	0.013	0.172158899660464
chr2-197159668-197160075	2.11679453658508e-06	3.23259165681625	0.103	0.013	0.172158899660464
chr19-10219444-10220087	2.11841035485783e-06	2.92245264183064	0.154	0.028	0.172290314160587
chr1-148317852-148318946	2.1246617866395e-06	2.20667343663031	0.256	0.067	0.17279874310739
chr13-33678875-33679688	2.13736071785129e-06	2.51503909372099	0.179	0.036	0.173831547182845
chr1-113072423-113073668	2.17300116605851e-06	1.13280535577486	0.795	0.471	0.176730184835539
chr7-6221177-6221947	2.17913712003579e-06	2.8719899420229	0.154	0.028	0.177229221972511
chr16-30844516-30845306	2.20414584535712e-06	1.76481939596158	0.282	0.076	0.179263181602895
chr19-2503264-2504114	2.23440650960158e-06	1.81548526246583	0.385	0.135	0.181724281425896
chr19-1896973-1898317	2.23988068383316e-06	1.61272092513663	0.462	0.18	0.18216949601615
chr17-62552973-62553556	2.25553263640332e-06	2.37782585330421	0.179	0.036	0.183442469318682
chr17-74368105-74369530	2.27147014734672e-06	2.08425740235559	0.308	0.093	0.184738667083709
chr1-234309633-234310300	2.29488893554499e-06	1.92748198742248	0.256	0.066	0.186643317127874
chr6-35048465-35049125	2.30276414152012e-06	2.36371162952762	0.154	0.027	0.187283807629832
chr6-112285701-112286412	2.31471660427404e-06	2.32926857545837	0.154	0.027	0.188255901425607
chr11-12365890-12366639	2.34311783439557e-06	1.70207499416747	0.385	0.132	0.190565773471392
chr2-95389013-95389470	2.36031405257575e-06	2.83651782618393	0.103	0.013	0.191964341895986
chr4-25439933-25440272	2.37179080274217e-06	2.81849595579326	0.103	0.013	0.192897745987021
chr11-133918416-133919088	2.37179080274217e-06	2.81849595579326	0.103	0.013	0.192897745987021
chr17-1707120-1707402	2.40963030514284e-06	3.55533129872445	0.103	0.014	0.195975232717267
chr14-20342235-20343902	2.45153739592263e-06	1.00671878934909	0.795	0.463	0.199383536410388
chr13-95403799-95404581	2.4641611990327e-06	2.52395686091302	0.231	0.057	0.200410230317329
chr8-143547181-143547532	2.47615779702802e-06	2.56864585539952	0.154	0.028	0.201385913632289
chr19-52785903-52787460	2.49960565285454e-06	1.76318844379987	0.359	0.118	0.20329292774666
chr4-792013-793085	2.51604570560443e-06	2.41541833617916	0.231	0.057	0.204629997236809
chr6-130029056-130029520	2.53881514255061e-06	2.00728827547447	0.205	0.045	0.206481835543641
chr1-54810164-54810784	2.5529156203617e-06	2.45129115431657	0.205	0.047	0.207628627404017
chr11-2089498-2089836	2.5565251007913e-06	2.83335277446699	0.128	0.02	0.207922186447356
chr8-130041982-130042833	2.56584490118827e-06	2.29376989367748	0.205	0.046	0.208680165813642
chr1-167714130-167715735	2.5912466077926e-06	1.21382868708	0.692	0.371	0.210746086611772
chr10-4059417-4060053	2.66427610285484e-06	3.47244595553475	0.103	0.014	0.216685575445184
chr6-13747274-13747962	2.69088051372175e-06	2.32737245220004	0.256	0.069	0.21884931218099
chr7-1059541-1059997	2.69504778202169e-06	2.95089878894909	0.128	0.02	0.219188236111824
chrX-56232065-56232904	2.72283028438958e-06	2.75260575040657	0.154	0.028	0.221447787029405
chr7-64562331-64563326	2.72413225355451e-06	1.35828535871545	0.538	0.229	0.221553676181588
chr14-69354184-69355097	2.76024053387093e-06	2.30698190651198	0.179	0.036	0.224490362619723
chr1-30823971-30824733	2.77748663177129e-06	2.43349272006609	0.179	0.036	0.225892987761959
chr11-4186938-4187891	2.8016706547837e-06	1.64880809137985	0.308	0.089	0.227859874353558
chr10-283833-284374	2.81701142330404e-06	2.85476767317311	0.103	0.014	0.229107539057318
chr8-119873263-119874716	2.81967570335945e-06	1.13762169463796	0.718	0.421	0.229324224954224
chr15-39624754-39625216	2.82748116239055e-06	2.00506497206274	0.308	0.093	0.229959042937224
chr13-79451430-79451925	2.83928769107399e-06	2.10987669827452	0.256	0.068	0.230919267915048
chr12-118103044-118104352	2.84660628700539e-06	2.23858275392786	0.154	0.028	0.231514489322148
chr4-2412238-2413645	2.90351986239553e-06	1.45853405160538	0.641	0.372	0.236143270408629
chr5-157670589-157671662	2.93411522671702e-06	2.49985990486287	0.128	0.02	0.238631591388895
chr10-43265852-43266182	2.93731878839459e-06	2.61235305893021	0.154	0.028	0.238892137060132
chr4-26372496-26373200	2.94523240422896e-06	2.34964538585332	0.205	0.047	0.239535751435941
chr12-119659307-119659619	2.95225508741466e-06	2.60350504546874	0.154	0.028	0.240106906259434
chr4-174590957-174591957	2.98732716712382e-06	2.56864585539952	0.154	0.028	0.24295931850218
chr5-91314033-91314692	3.01032628268224e-06	1.74087367089997	0.333	0.105	0.244829836570547
chr6-158026011-158027204	3.06509301712664e-06	1.59405193166158	0.513	0.221	0.24928401508291
chr4-3047417-3048058	3.08130565708083e-06	1.59748415590293	0.462	0.18	0.250602589090384
chr3-14216131-14217004	3.09011744156712e-06	2.19365127137428	0.282	0.082	0.251319251522654
chr5-56328718-56329515	3.11073353698591e-06	2.49316225710218	0.154	0.028	0.252995958563064
chr16-89349927-89350585	3.11974397824924e-06	3.15816484218415	0.103	0.014	0.25372877775101
chr20-49166540-49166854	3.11974397824924e-06	3.15816484218415	0.103	0.014	0.25372877775101
chr4-26020109-26020579	3.13095113578138e-06	3.38519044192913	0.103	0.014	0.2546402558731
chr8-763665-764334	3.168930246425e-06	2.48501387892229	0.154	0.028	0.257729096941745
chr7-44980662-44980973	3.22988376041329e-06	2.34447542172533	0.205	0.046	0.262686446234413
chr21-32569143-32570111	3.26360802724991e-06	1.80067114272066	0.436	0.171	0.265429240856235
chr9-131406708-131406937	3.28448285995893e-06	2.54657071662196	0.128	0.02	0.26712699100046
chr15-49169619-49170617	3.30354998505571e-06	1.2801897345691	0.513	0.212	0.268677720284581
chr11-2387714-2387979	3.36579748118243e-06	2.47705966514557	0.128	0.02	0.273740309144567
chr1-31738946-31739646	3.39165821161444e-06	2.76270689434377	0.128	0.021	0.275843562350602
chr16-78924970-78925368	3.41131054611893e-06	2.83651782618393	0.103	0.014	0.277441886715853
chr3-69200433-69200649	3.41948465150269e-06	3.00813179886187	0.128	0.021	0.278106686706714
chr4-52711746-52713202	3.43901801227715e-06	1.12795291616674	0.769	0.515	0.2796953349385
chr2-113886636-113886978	3.48964183345869e-06	2.75260575040657	0.154	0.029	0.283812570315195
chr10-103908010-103908606	3.6086091610335e-06	1.89619743214578	0.256	0.068	0.293488183066855
chr14-50311477-50313041	3.62029532408611e-06	0.894181922987428	0.846	0.525	0.294438618707923
chr11-65111557-65113304	3.63062565613473e-06	1.19379144430492	0.692	0.397	0.295278784613438
chr9-127396349-127397555	3.65426944211989e-06	1.30891464699989	0.615	0.294	0.297201733727611
chr6-14754401-14755441	3.67056299535367e-06	2.19309287690429	0.231	0.057	0.298526888412114
chr3-118817383-118818008	3.77805316320139e-06	3.10476086428442	0.103	0.014	0.307269063763169
chr5-91318742-91318988	3.78684083054005e-06	3.07022577163831	0.103	0.014	0.307983764747822
chr9-127578705-127579544	3.79429352188267e-06	2.42134637355668	0.179	0.037	0.308589892134718
chr6-13725382-13725964	3.88952795526626e-06	2.44352101612792	0.128	0.021	0.316335308601805
chr1-20216485-20216910	4.05453814360736e-06	2.83651782618393	0.103	0.014	0.329755587219587
chr22-38260223-38260571	4.10668672495364e-06	3.36760785376532	0.103	0.014	0.333996831340479
chr10-5548714-5549205	4.19856189129005e-06	2.20676243519918	0.205	0.047	0.341469038618619
chr6-32627741-32628209	4.19994858349458e-06	2.33875312664843	0.179	0.038	0.341581818295615
chr10-8238774-8239520	4.22799930777014e-06	2.66569341244839	0.103	0.014	0.343863183700945
chr6-17015246-17016394	4.28194255425135e-06	2.04457804269988	0.282	0.082	0.348250387937262
chr1-233326789-233328700	4.30238854968599e-06	1.41700814598936	0.564	0.25	0.349913260745961
chr9-126940428-126940951	4.30812680536449e-06	2.51739140573261	0.205	0.049	0.350379953080294
chr1-45339323-45340645	4.41612043947061e-06	1.02402047455013	0.744	0.411	0.359163075342145
chr9-37503671-37504174	4.44104488051801e-06	2.4215873871589	0.128	0.021	0.36119018013253
chr1-203649489-203650788	4.48185610760597e-06	1.89062495348951	0.308	0.095	0.364509357231594
chr11-3049558-3050184	4.4894146815882e-06	2.10949719663776	0.256	0.07	0.365124096053568
chr4-76147702-76148903	4.53570531785434e-06	1.34386002071032	0.615	0.307	0.368888913501093
chr2-118864995-118865451	4.55401531161491e-06	3.0532633696162	0.103	0.014	0.370378065293641
chr3-119600690-119601046	4.55923382080527e-06	3.03649808666589	0.103	0.014	0.370802486646092
chr9-131237656-131238680	4.61084977297501e-06	1.59178084361417	0.462	0.192	0.375000412036058
chr11-66335738-66337105	4.65768311101395e-06	2.17385940209841	0.231	0.059	0.378809367418765
chr20-10426821-10427388	4.71128486951266e-06	2.58262389594617	0.128	0.021	0.383168798437465
chr2-88626735-88628373	4.72935053476975e-06	0.880580999152145	0.872	0.602	0.384638078992824
chr20-3665758-3666460	4.74293901454978e-06	3.45220790609795	0.154	0.03	0.385743230053334
chr1-168362754-168363464	4.74546778978925e-06	1.46859142103433	0.41	0.149	0.385948895343559
chr17-5499944-5501346	4.74966315891844e-06	1.74121667563841	0.385	0.143	0.386290104714836
chr2-221570487-221570720	4.75641351631084e-06	2.54657071662196	0.128	0.021	0.386839111281561
chr13-31846220-31847154	4.76900671557085e-06	1.68396757039783	0.308	0.093	0.387863316177377
chr19-17001317-17002472	4.83474323562142e-06	1.52999515457227	0.538	0.244	0.39320966735309
chr11-45371196-45371514	4.84829401537456e-06	2.79759745423522	0.128	0.021	0.394311752270413
chr1-229753694-229754369	4.86573052860959e-06	2.81849595579326	0.103	0.014	0.395729863891818
chr3-75579808-75580506	4.89421261133901e-06	2.46579326186294	0.128	0.021	0.398046311680201
chr14-72925789-72927239	4.94298901832236e-06	1.11459460324707	0.718	0.468	0.402013296860158
chr15-63474024-63474381	4.96915733387664e-06	2.72864025134385	0.128	0.021	0.404141565964187
chr14-72451056-72451985	4.99710333042123e-06	2.58543332245151	0.179	0.038	0.406414413863159
chr8-144262338-144262794	5.0183288619332e-06	3.20650139535772	0.154	0.03	0.408140686341027
chr6-29887308-29888735	5.03619994005737e-06	1.46260718104307	0.487	0.207	0.409594141124866
chr2-224357215-224357701	5.06700197527654e-06	2.45287293572399	0.154	0.029	0.412099270649241
chr1-202860801-202861828	5.09178304541822e-06	2.44494834944411	0.154	0.029	0.414114715083864
chr5-14264502-14264953	5.11311921752335e-06	2.29562868104571	0.154	0.029	0.415849985961174
chr15-67091074-67091542	5.21416142079828e-06	2.23858275392786	0.154	0.029	0.424067748353524
chr2-72859632-72860070	5.23820257860754e-06	2.56006109341683	0.154	0.029	0.426023015718151
chr2-68122186-68122697	5.29358402108802e-06	2.59484465744414	0.128	0.021	0.430527188435089
chr7-130960912-130961652	5.32177747254958e-06	1.43871916372297	0.538	0.236	0.432820161842457
chr6-28336509-28336798	5.3596817936017e-06	2.55848861445406	0.128	0.021	0.435902920273627
chr11-3614387-3614914	5.40294544263377e-06	3.0199253939482	0.103	0.014	0.439421552849404
chr5-42889231-42889660	5.41052965740946e-06	2.52302627177572	0.128	0.021	0.440038377037112
chr10-101839717-101840993	5.47496016335934e-06	1.73761325601916	0.41	0.155	0.445278510086015
chr14-52313852-52315626	5.5163463943612e-06	1.57401146265412	0.41	0.149	0.448644452253397
chr2-131681935-131683244	5.52172984217196e-06	1.89770795655925	0.308	0.095	0.449082288063846
chr2-147182087-147182617	5.67153217340971e-06	2.39998223262212	0.128	0.021	0.461265711663412
chr19-6069106-6069756	5.75729289436532e-06	2.64154284862781	0.128	0.021	0.468240631098732
chr19-7004369-7004635	5.761224932662e-06	2.81849595579326	0.103	0.014	0.4685604237734
chr8-19013371-19014542	5.76490119376829e-06	2.20599773787138	0.282	0.083	0.468859414089175
chr20-33350652-33351215	5.78591503982685e-06	3.33307276111922	0.103	0.014	0.470568470189118
chr3-32175649-32175907	5.7874303733105e-06	2.80069643644801	0.103	0.014	0.470691712261343
chr15-90829687-90830378	5.84410180568448e-06	2.59988976138417	0.128	0.021	0.475300799856319
chr11-44569120-44569436	5.85915287664874e-06	2.33589908981317	0.231	0.061	0.476524903457842
chrX-103211035-103211315	6.05611414783223e-06	2.54657071662196	0.128	0.021	0.492543763643195
chr5-134873562-134875484	6.12479681733407e-06	1.32645495826416	0.538	0.239	0.49812972515378
chr6-111461784-111462219	6.14169253508631e-06	2.49985990486287	0.128	0.021	0.499503853878569
chr10-110414166-110415082	6.27428442519977e-06	1.27669062625677	0.538	0.233	0.510287552301497
chr5-55808630-55809130	6.29970376371552e-06	2.7174611491919	0.128	0.021	0.512354907102983
chr20-60055716-60056047	6.31627097690542e-06	2.95089878894909	0.128	0.022	0.513702318551718
chr12-52119879-52120311	6.34575078570048e-06	2.43251251928566	0.128	0.021	0.51609991140102
chr1-184973405-184974666	6.43856809568855e-06	1.74825863834128	0.385	0.138	0.52364874322235
chr4-146175245-146176503	6.56223645472092e-06	1.55361539578661	0.462	0.193	0.533706690862452
chr6-116615859-116616943	6.58052165338566e-06	2.01347050096391	0.282	0.085	0.535193826069856
chr12-94123567-94124229	6.58279010346459e-06	2.45287293572399	0.154	0.03	0.535378319114775
chr2-10035990-10036366	6.59671986917356e-06	2.84282452329814	0.128	0.022	0.536511226959886
chr7-96320643-96322324	6.61578990910972e-06	1.54991210925577	0.41	0.152	0.538062193307893
chr11-34248127-34248861	6.64757523320856e-06	1.72162271516414	0.282	0.081	0.540647293716853
chr19-38693414-38694208	6.68257589282401e-06	2.04547045555118	0.205	0.048	0.543493897363377
chr16-4766338-4767432	6.71931900862272e-06	1.42317042187008	0.538	0.247	0.546482214971285
chr14-50082910-50083761	6.77799395330686e-06	1.4277671705467	0.487	0.204	0.551254248222447
chr3-120719126-120719998	6.78238766528251e-06	1.74461314457901	0.385	0.142	0.551611588817427
chr2-43576975-43577586	6.89375870924495e-06	2.22268981183888	0.154	0.029	0.560669395822891
chr1-32345470-32345747	6.94825886064569e-06	2.73161635361598	0.103	0.014	0.565101893136314
chr1-20485243-20486473	6.96316460340526e-06	1.58223697264152	0.282	0.081	0.56631417719495
chr5-154467362-154467995	6.98663799166126e-06	2.31328042337548	0.179	0.039	0.568223267861811
chr5-180873441-180874064	6.98819704880448e-06	2.70809586937566	0.154	0.03	0.568350065979269
chr8-27361786-27362424	7.03813251729528e-06	1.91884206755555	0.256	0.071	0.572411317631625
chr8-134332729-134333433	7.03913004265171e-06	2.6780241254028	0.205	0.05	0.572492446368864
chr2-28347763-28348523	7.09406791513652e-06	2.40167122730107	0.256	0.072	0.576960543538053
chr14-55212885-55213465	7.13901830919081e-06	1.5848289984514	0.333	0.107	0.580616359086489
chr3-50472792-50473357	7.30124763075967e-06	2.6205659856929	0.128	0.022	0.593810469809684
chr8-140790417-140791766	7.33039764362816e-06	2.12096084738481	0.333	0.113	0.596181240356279
chr10-119663554-119664228	7.48060969864035e-06	1.62718844914299	0.282	0.081	0.60839798679042
chr19-41342086-41342467	7.49839416635614e-06	3.03649808666589	0.103	0.015	0.609844397549745
chr16-78742199-78743229	7.50253733958511e-06	1.74401414786778	0.359	0.127	0.610181361828457
chr4-24488503-24488993	7.53169972151041e-06	3.0199253939482	0.103	0.015	0.612553138350441
chr4-48129387-48129916	7.54964680710824e-06	2.22268981183888	0.154	0.03	0.614012774822113
chr17-77096444-77096762	7.77627350604462e-06	2.76270689434377	0.128	0.022	0.632444324246609
chr7-43669065-43670018	7.79160434774402e-06	1.46874680921439	0.436	0.171	0.633691181602021
chr8-143936444-143936799	7.94540464837612e-06	1.71770761680662	0.333	0.109	0.64619976005243
chr10-69426874-69427508	7.99117334947146e-06	2.04092492158327	0.179	0.039	0.649922128512514
chr11-129846340-129846786	8.12206847043213e-06	2.3892997872771	0.128	0.022	0.660567828700245
chr4-186068810-186069432	8.12466987160285e-06	2.74857875563809	0.103	0.015	0.66077940065746
chr17-74893219-74893773	8.26945349582571e-06	2.68189390092891	0.103	0.015	0.672554652815505
chr5-139389690-139390274	8.46699735992895e-06	1.52767240858533	0.333	0.108	0.688620895283021
chr16-22189695-22191589	8.5702476878365e-06	0.765454888606695	0.974	0.818	0.697018244451742
chr2-206442842-206444066	8.63830859116327e-06	1.94641754222339	0.205	0.049	0.702553637719309
chr2-69012878-69013899	8.66964231013501e-06	2.42143246439278	0.154	0.03	0.70510200908328
chrX-14032417-14032662	8.75493168167375e-06	2.47705966514557	0.128	0.022	0.712038593670526
chr1-26838655-26839224	8.77493770238322e-06	2.23858275392786	0.154	0.03	0.713665683334827
chr16-3938530-3939400	8.83306262837597e-06	2.05482183281376	0.205	0.049	0.718392983565817
chr16-53502326-53504276	8.92018406644909e-06	0.65174537179993	0.949	0.7	0.725478570124304
chrX-15782085-15782707	8.99696831682464e-06	2.3892997872771	0.128	0.022	0.731723433207348
chr2-239264548-239265685	9.0558784512597e-06	1.23436931607955	0.538	0.242	0.736514594440951
chr17-80254729-80255047	9.18799593567017e-06	2.46885390305876	0.154	0.03	0.747259709448055
chr14-52299387-52300067	9.37295611370428e-06	2.40930143644611	0.179	0.04	0.762302520727569
chr20-43513457-43514881	9.40509574439249e-06	1.20786178132427	0.667	0.388	0.764916436891441
chr5-126503718-126504012	9.56115213780682e-06	3.21832219589446	0.103	0.015	0.777608503367828
chr3-189121075-189121441	9.59091776619281e-06	2.69827837794798	0.103	0.015	0.780029341924461
chr6-90397834-90398625	9.59369026761139e-06	1.85986601923423	0.282	0.084	0.780254829464834
chr5-69217170-69218569	9.62091281085908e-06	0.99449342295507	0.795	0.457	0.782468838907169
chr3-46283962-46284339	9.63282702803202e-06	2.69827837794798	0.103	0.015	0.783437822189844
chr6-30101490-30102308	9.64137151032622e-06	2.45569866612792	0.205	0.05	0.784132744934832
chr12-93502817-93503336	9.66632530217204e-06	2.97352027090819	0.128	0.022	0.786162236825652
chr6-137271489-137271879	9.68464907077038e-06	2.49985990486287	0.128	0.022	0.787652508925755
chr16-57651968-57652180	9.75956617418085e-06	2.61815568226468	0.103	0.015	0.793745516946129
chr3-183427693-183429084	9.80431323292897e-06	1.39887056719904	0.462	0.192	0.797384795234113
chr20-38658600-38659213	9.81663162612487e-06	2.454614159711	0.128	0.022	0.798386650152736
chrX-136028220-136028708	9.81663266806055e-06	2.46579326186294	0.128	0.022	0.798386734893365
chr4-6269011-6270035	9.91705480452561e-06	1.15936932514188	0.667	0.35	0.806554067252068
chr1-184843610-184844085	9.93269212249398e-06	2.66315148893134	0.179	0.04	0.807825850322435
chr2-102271578-102272182	9.9502742910875e-06	2.43251251928566	0.128	0.022	0.809255808094146
chr20-45043897-45044394	9.96765908797785e-06	2.23997800869413	0.205	0.05	0.810669713625239
chr19-42450021-42450786	1.03193407462622e-05	1.15554202982055	0.513	0.211	0.839271982893506
chr10-103470697-103471708	1.0360347501597e-05	1.82839575845713	0.308	0.1	0.842607062304887
chr1-226722732-226723362	1.05089459517991e-05	2.04092492158327	0.179	0.039	0.854692574259824
chr19-16110755-16112067	1.08320928315819e-05	0.906145982934826	0.872	0.679	0.880974109992557
chr2-134127550-134127839	1.11855534901359e-05	2.41074436662915	0.128	0.022	0.909721065352754
chr20-48738876-48739245	1.12788879511061e-05	2.68189390092891	0.103	0.015	0.917311957063456
chr16-4142145-4142666	1.13032022153757e-05	2.32983062945733	0.231	0.063	0.919289436176502
chr5-143008816-143009518	1.13261423161306e-05	1.3541513943439	0.436	0.171	0.921155154570901
chr4-123999-125351	1.15755602878692e-05	0.9719416438848	0.718	0.379	0.941440318212403
chr7-128932977-128933512	1.16247506548212e-05	1.92782285368343	0.205	0.05	0.945440970756606
chr17-65231750-65232021	1.17858553860525e-05	3.07022577163831	0.103	0.015	0.958543618547646
chr17-72540015-72540616	1.19378862307683e-05	3.0199253939482	0.103	0.015	0.970908287148389
chr2-108583774-108584289	1.1950624340326e-05	1.96205169356202	0.205	0.05	0.971944277598713
chr11-130431286-130431503	1.22891907026405e-05	2.68443437663981	0.128	0.023	0.999479879845751
chr10-88879716-88881116	1.22941820875949e-05	1.31391530178282	0.564	0.283	0.99988582918409
chr13-113176038-113176603	1.2309837806891e-05	1.71241403544217	0.256	0.072	1
chr17-80761246-80761624	1.23877822438643e-05	2.59851014961122	0.154	0.031	1
chr8-102286979-102287707	1.24929327373884e-05	1.93818344214928	0.256	0.073	1
chr2-8457024-8457836	1.24988640515948e-05	2.02694760334326	0.205	0.05	1
chr19-19063238-19064557	1.25287835239961e-05	0.749238541005076	0.949	0.669	1
chr1-160837286-160838176	1.25515565090903e-05	1.57163202734922	0.538	0.274	1
chr17-17119135-17119938	1.26965752044438e-05	2.31030451928275	0.256	0.075	1
chr19-6590734-6591250	1.27334928596661e-05	2.0290289628357	0.179	0.04	1
chr1-111335259-111335837	1.28326845711431e-05	3.21832219589446	0.103	0.015	1
chr6-137589115-137589820	1.28496963276945e-05	1.7876473095962	0.282	0.086	1
chr14-34018035-34019208	1.32183683183993e-05	2.26659590763456	0.205	0.051	1
chrX-70433503-70434773	1.32315877624426e-05	1.53354456182518	0.333	0.111	1
chr8-100143793-100144241	1.32790637127106e-05	1.90862206133112	0.205	0.05	1
chr11-134252754-134253872	1.33447777542943e-05	0.899120160857334	0.795	0.457	1
chr15-85858590-85859079	1.34592577585007e-05	2.02694760334326	0.205	0.051	1
chr17-75067586-75068178	1.34851607029322e-05	2.20697004278451	0.154	0.031	1
chr6-106979273-106979724	1.35466606873343e-05	2.20697004278451	0.154	0.031	1
chr20-37345631-37346494	1.36354132017425e-05	2.19807198870412	0.179	0.04	1
chr22-35352288-35352881	1.36507878902341e-05	2.89584989371529	0.128	0.023	1
chr5-151138882-151139470	1.37660857340612e-05	2.68613143473126	0.154	0.031	1
chr5-172282955-172284289	1.37850901237138e-05	1.46011900658201	0.538	0.267	1
chr15-22796530-22797213	1.38021633124859e-05	2.04837113061739	0.231	0.062	1
chr7-73855218-73856033	1.38350025788513e-05	1.89660005133208	0.256	0.074	1
chr3-142931296-142931579	1.38827203311455e-05	3.00354091692913	0.103	0.015	1
chr21-44920087-44921097	1.41409176017542e-05	2.11209440538225	0.256	0.076	1
chr3-10551970-10552447	1.41825565519382e-05	2.31665869038423	0.128	0.023	1
chr17-49748276-49749279	1.45157704767984e-05	1.53017076137869	0.359	0.124	1
chr3-118851465-118852193	1.46315292286176e-05	2.18646319763777	0.179	0.041	1
chr2-10043056-10044659	1.46945728347023e-05	1.12816023264453	0.744	0.51	1
chr3-125972021-125972759	1.47190691753047e-05	2.20697004278451	0.154	0.031	1
chr6-4059092-4060199	1.49821222242388e-05	2.54075437674509	0.205	0.052	1
chr15-31434536-31436524	1.51075766055319e-05	1.20439937695046	0.692	0.391	1
chr14-75274722-75275117	1.51496139811986e-05	1.6448523783584	0.308	0.099	1
chr20-16761080-16761570	1.51726800274072e-05	2.68189390092891	0.103	0.015	1
chr17-6913702-6914501	1.51759631872762e-05	1.93266324775438	0.205	0.051	1
chrX-154733873-154734816	1.52056615224214e-05	2.36129880877756	0.205	0.051	1
chr13-30743787-30744707	1.5276724317501e-05	1.41566525194917	0.462	0.193	1
chr6-53794029-53795302	1.55112118436625e-05	1.18341220415215	0.436	0.167	1
chr2-41715363-41715931	1.55164093300683e-05	2.36816930242688	0.128	0.023	1
chr12-54279376-54281300	1.55460074696551e-05	0.784674353994066	0.897	0.709	1
chr9-35748338-35750095	1.55477132878869e-05	1.24090035105045	0.513	0.224	1
chr2-230793653-230794347	1.56870394130505e-05	1.74772171786536	0.282	0.087	1
chr18-48409191-48410579	1.56946698524851e-05	1.90309116394329	0.231	0.062	1
chr4-169619477-169621071	1.57795481084544e-05	1.24672012053976	0.59	0.325	1
chr6-30716926-30717762	1.60046721300064e-05	0.878642354471704	0.846	0.614	1
chr9-127589861-127590143	1.61579701186744e-05	2.97131984217407	0.103	0.016	1
chr20-64065444-64065659	1.62930633746686e-05	2.9398026982649	0.103	0.016	1
chr1-156421307-156421991	1.64210473318969e-05	1.64811845198283	0.282	0.086	1
chr1-166083608-166084246	1.65488791536078e-05	2.82019885251543	0.103	0.016	1
chr11-103325794-103326497	1.66781558458127e-05	2.38307157133795	0.154	0.032	1
chr14-101961094-101961409	1.67336052997793e-05	1.79977215304616	0.256	0.074	1
chr11-73250078-73250670	1.69528525400933e-05	2.41074436662915	0.128	0.023	1
chr7-128523130-128523571	1.6964237474427e-05	2.64154284862781	0.128	0.023	1
chr20-45450190-45450664	1.70758354508046e-05	3.21832219589446	0.103	0.016	1
chr4-83535375-83536643	1.71758330694216e-05	2.04179114924229	0.282	0.091	1
chr3-45166903-45167865	1.73021908654549e-05	1.9101626435263	0.282	0.088	1
chr8-144060272-144060958	1.73492610602034e-05	2.08425740235559	0.282	0.09	1
chr14-92726067-92726464	1.7397232458201e-05	2.32681473017755	0.128	0.023	1
chr1-244969472-244971492	1.74144566391135e-05	0.933723367481852	0.821	0.617	1
chr2-240565585-240566817	1.74344392930479e-05	0.898743838566795	0.769	0.479	1
chr13-99230622-99231117	1.74394994175948e-05	2.69827837794798	0.103	0.016	1
chr5-76738561-76739371	1.74906343840286e-05	1.70273195345947	0.385	0.15	1
chr11-48307598-48308090	1.76579641308317e-05	2.64967282617385	0.103	0.016	1
chr14-80959286-80959855	1.77965646752004e-05	1.62467048702052	0.333	0.115	1
chr11-76918927-76919395	1.78049982179493e-05	2.61815568226468	0.103	0.016	1
chr7-138000992-138002563	1.78380526361714e-05	0.858011124969588	0.821	0.516	1
chr10-103696342-103696796	1.79303764075373e-05	2.36791888012819	0.179	0.042	1
chrX-153028446-153028762	1.79531508008558e-05	2.55711467344143	0.103	0.016	1
chr16-70025743-70026959	1.81084553598103e-05	1.52442378094855	0.359	0.129	1
chr6-160767157-160767686	1.81775153907183e-05	2.54224959588498	0.103	0.016	1
chr2-113235107-113235873	1.85106752292638e-05	2.07420998962151	0.231	0.063	1
chr12-7460439-7460914	1.87060063715636e-05	3.18714560756018	0.103	0.016	1
chr7-98021337-98021862	1.88603706212691e-05	2.16840404557596	0.154	0.032	1
chr2-9752487-9754516	1.89734779198093e-05	1.89748629303652	0.282	0.09	1
chr8-66507287-66507786	1.89957740850423e-05	2.87876168944165	0.103	0.016	1
chr12-110012158-110012418	1.90151869518376e-05	2.8638966118852	0.103	0.016	1
chr20-43949790-43950537	1.91338556926892e-05	1.65590140338681	0.256	0.074	1
chr3-196563637-196564201	1.92242652614869e-05	2.3473438437805	0.128	0.023	1
chr5-167723071-167723637	1.92242652614869e-05	2.3473438437805	0.128	0.023	1
chrX-79143998-79144763	1.92787078397975e-05	1.54733992273264	0.333	0.114	1
chr18-54086068-54086801	1.98200516129598e-05	2.47226774433828	0.128	0.023	1
chr6-138106881-138107974	1.9987268562603e-05	2.21630766737347	0.308	0.107	1
chr3-31212787-31213112	2.01491894299037e-05	2.68189390092891	0.103	0.016	1
chr2-219509310-219510007	2.02165936420021e-05	2.11147151841373	0.205	0.052	1
chr19-45177775-45179634	2.02479141958852e-05	0.736967011399266	0.923	0.73	1
chr2-109102657-109103265	2.03150927791551e-05	2.64967282617385	0.103	0.016	1
chr19-290739-291210	2.03150927791551e-05	2.58731236821887	0.103	0.016	1
chr5-113379005-113379251	2.03985125365815e-05	2.63382819041333	0.103	0.016	1
chr12-789485-790015	2.03985125365815e-05	2.63382819041333	0.103	0.016	1
chr2-121700617-121701083	2.04822445467602e-05	2.60265160207905	0.103	0.016	1
chr10-75014536-75015099	2.05514971661398e-05	2.14703466826136	0.205	0.053	1
chr15-60563381-60564027	2.05983663221793e-05	2.10876573452659	0.154	0.032	1
chr9-133370578-133371716	2.07259422762865e-05	1.31256711947172	0.462	0.194	1
chr7-116511473-116512427	2.08414079635927e-05	2.10771648425041	0.179	0.042	1
chr3-66220183-66221331	2.11190119507269e-05	1.24157129880317	0.692	0.443	1
chr10-80104241-80104866	2.12126843959267e-05	2.77171814737127	0.128	0.024	1
chr19-18416881-18417213	2.12977318565378e-05	2.39653620998632	0.205	0.053	1
chr18-69885559-69886435	2.13214205613839e-05	2.40447489960048	0.154	0.032	1
chr8-100258347-100259284	2.15361032532431e-05	2.40548170066074	0.205	0.053	1
chr5-58582417-58583195	2.17574347205769e-05	2.27673472843791	0.128	0.023	1
chr3-48739761-48740273	2.19261794950211e-05	2.32203387662956	0.179	0.042	1
chr11-105202439-105203144	2.20508062905007e-05	2.83461820866663	0.103	0.016	1
chr19-43668020-43669452	2.23356419491334e-05	1.09042131902857	0.821	0.552	1
chr13-40612883-40613861	2.24788791479157e-05	1.61312048296624	0.487	0.221	1
chr10-35641773-35642700	2.25093231832465e-05	1.82128549841063	0.282	0.089	1
chr10-22683141-22683714	2.26098262740355e-05	2.30519639241124	0.179	0.042	1
chr10-103481945-103482227	2.27279306931909e-05	2.83244937086664	0.128	0.024	1
chr20-49676530-49677395	2.30546040233025e-05	2.0216857036268	0.231	0.064	1
chr17-78534871-78535955	2.30706225181835e-05	2.07270612676893	0.154	0.032	1
chr7-152335678-152336261	2.31492051721589e-05	2.78166413802221	0.128	0.024	1
chr17-64780118-64780650	2.33499744235507e-05	1.66917550334269	0.308	0.103	1
chr14-64755613-64756269	2.33623895330728e-05	1.62880608574814	0.308	0.102	1
chr17-59209306-59210280	2.33917732394113e-05	1.4544923066513	0.359	0.13	1
chr1-41738894-41739555	2.33989469395185e-05	2.54945960976604	0.128	0.024	1
chr1-234978306-234979224	2.34357261092819e-05	1.61341759564928	0.308	0.102	1
chr1-92317832-92318147	2.34692477241689e-05	2.32681473017755	0.128	0.023	1
chr4-174520721-174520983	2.36820776820643e-05	2.57213451209151	0.103	0.016	1
chr9-89000816-89001295	2.39710599467164e-05	2.52753612267285	0.103	0.016	1
chr11-66855954-66857128	2.41970076591227e-05	1.35941175847851	0.513	0.234	1
chr20-63781775-63782708	2.43457249528125e-05	1.55893308240039	0.308	0.102	1
chr15-23038807-23040069	2.48993738091325e-05	1.22756850229703	0.641	0.369	1
chr10-103712746-103713248	2.4929925615474e-05	2.00865955571163	0.205	0.053	1
chr9-34652035-34652389	2.49840553191318e-05	2.87876168944165	0.103	0.016	1
chr19-12839077-12839338	2.5088948119157e-05	3.12423180393786	0.128	0.024	1
chr19-47697955-47698437	2.51168755854531e-05	2.17494707272729	0.179	0.042	1
chr3-138608193-138609734	2.51373742068909e-05	1.46811292408333	0.538	0.254	1
chr4-6898894-6899967	2.52546476203598e-05	1.68451020553075	0.231	0.063	1
chr1-108590498-108591379	2.53754315509154e-05	1.6881437103443	0.231	0.063	1
chr11-66559103-66559786	2.5386178180275e-05	2.10271603884	0.205	0.053	1
chr3-186518954-186519610	2.54017562631159e-05	1.7885323562293	0.308	0.103	1
chr2-160393858-160394511	2.54604490267806e-05	2.16515048237003	0.205	0.053	1
chr1-44404933-44405463	2.54944837635556e-05	2.57950567986513	0.128	0.024	1
chr4-87848685-87849310	2.54963222563415e-05	2.78166413802221	0.128	0.024	1
chr16-20904506-20904762	2.5539283259984e-05	2.95438491251379	0.128	0.024	1
chr11-65133834-65135529	2.55957368349374e-05	1.05435598450152	0.744	0.483	1
chr14-23009876-23010674	2.59564599635399e-05	1.48946683823517	0.385	0.144	1
chr1-161398908-161400355	2.59570134211371e-05	1.12201821242211	0.641	0.357	1
chrX-78157304-78157668	2.6649560209068e-05	2.64967282617385	0.103	0.016	1
chr16-56203040-56203384	2.66766606775174e-05	2.06560111278592	0.154	0.032	1
chr10-100912207-100913723	2.6800852301006e-05	0.945610208164666	0.718	0.386	1
chr2-25305116-25305526	2.68398325690564e-05	2.4351673371776	0.128	0.024	1
chr16-79261394-79261847	2.68637410337418e-05	2.61815568226468	0.103	0.016	1
chr5-163505129-163506288	2.69552891464616e-05	0.899042836288215	0.795	0.541	1
chr1-206930240-206930684	2.69714199922129e-05	2.60265160207905	0.103	0.016	1
chr10-11104756-11105678	2.69882865991893e-05	2.5162845433072	0.154	0.033	1
chr4-76305726-76306642	2.70704790729134e-05	2.24594906067747	0.154	0.033	1
chr11-14074880-14075540	2.71308009521942e-05	2.06001548209377	0.231	0.065	1
chr6-117478442-117478673	2.71879623655082e-05	2.57213451209151	0.103	0.016	1
chr10-127853808-127854296	2.75157443062796e-05	2.51297119266641	0.103	0.016	1
chr2-38663419-38663660	2.76716208096058e-05	2.80176421747037	0.128	0.024	1
chr12-53236188-53236752	2.79682296777548e-05	2.58783321168368	0.154	0.033	1
chr17-43983352-43984108	2.81501141564242e-05	3.39406491130524	0.103	0.016	1
chr3-96813117-96814036	2.81822426093009e-05	2.44227377747105	0.103	0.016	1
chr10-3192698-3193132	2.83684072240295e-05	2.33704277190327	0.128	0.024	1
chr1-200669292-200670582	2.85322823424526e-05	1.20607670024583	0.667	0.367	1
chr21-45818774-45819281	2.8941817053917e-05	2.82019885251543	0.103	0.016	1
chr19-13167244-13168008	2.90612688901855e-05	1.28013359319687	0.538	0.274	1
chr3-130093615-130094907	2.91790877640787e-05	2.28785965039116	0.154	0.033	1
chr3-194768663-194769636	2.92352917734455e-05	0.967641335093269	0.718	0.454	1
chr20-47610320-47611164	2.94668221309077e-05	2.15326175445965	0.154	0.033	1
chr1-32984426-32984731	2.95202860802615e-05	2.75018773427136	0.103	0.016	1
chr11-9572781-9574975	2.95512440662222e-05	1.04879699850956	0.692	0.431	1
chr15-43133045-43134372	2.95903605015098e-05	1.68893771530959	0.359	0.136	1
chr4-173493993-173494704	2.96058122308939e-05	2.06355103751218	0.231	0.066	1
chr15-39580032-39581280	2.98402066217433e-05	1.8510965249756	0.256	0.077	1
chr9-104927170-104928431	2.98636094249789e-05	1.67002837006832	0.333	0.122	1
chr1-1212840-1213171	2.99744866838916e-05	2.13084220639385	0.154	0.033	1
chr22-39173836-39174922	3.00036603835791e-05	1.30808681621714	0.41	0.16	1
chr19-16051354-16051920	3.00120481480044e-05	1.86557690243858	0.231	0.065	1
chr3-53160561-53161515	3.00756962774706e-05	1.09928841268336	0.538	0.24	1
chr5-172454001-172454839	3.05162906043497e-05	1.88993360378939	0.282	0.09	1
chr9-33075993-33076991	3.05198704266038e-05	1.0402922878636	0.641	0.356	1
chr9-132669482-132671290	3.06017092018562e-05	0.944387017225364	0.692	0.381	1
chr6-28104246-28105303	3.06162521337267e-05	1.23928941213956	0.436	0.175	1
chr2-239363734-239364494	3.07091757704812e-05	2.69672707638011	0.179	0.044	1
chr2-27954868-27955322	3.07552478287166e-05	2.60265160207905	0.103	0.016	1
chr22-37283461-37283680	3.07552478287166e-05	2.60265160207905	0.103	0.016	1
chr5-135425838-135426402	3.087086022108e-05	2.3473438437805	0.128	0.024	1
chr8-102238200-102239938	3.08896361652809e-05	0.911463892401412	0.744	0.447	1
chr8-142621942-142622262	3.09066171613711e-05	2.75202953629252	0.128	0.024	1
chr20-51594690-51595503	3.10546517824375e-05	1.70644978296747	0.231	0.064	1
chr4-8158182-8159533	3.1100287122955e-05	0.795657193816914	0.795	0.483	1
chr9-112174360-112175470	3.122891045659e-05	1.30465060819912	0.462	0.201	1
chr16-14284997-14286947	3.13365768143974e-05	1.18039844850444	0.641	0.341	1
chr14-24366580-24366912	3.13687637979205e-05	2.52753612267285	0.103	0.016	1
chr13-100505854-100506913	3.14140186611794e-05	2.52002654465097	0.128	0.024	1
chr2-234483314-234484280	3.15724496180433e-05	1.51598918992745	0.41	0.171	1
chr9-37531519-37532188	3.17775314977716e-05	1.92047100158404	0.231	0.065	1
chr12-52980686-52981214	3.1925838326701e-05	1.6148639753856	0.256	0.076	1
chr20-64065961-64066305	3.20330073445693e-05	2.21421636187525	0.205	0.055	1
chr10-88270825-88271959	3.21663224525262e-05	1.92452898436951	0.256	0.078	1
chr15-85379345-85381462	3.21866986462239e-05	0.847428988659452	0.769	0.468	1
chr21-45224402-45225002	3.27574155741764e-05	1.91568041708376	0.333	0.125	1
chr18-59139105-59140253	3.2979677829599e-05	0.894656953361035	0.795	0.543	1
chr16-84758947-84759507	3.32563129419837e-05	2.72285724720552	0.179	0.044	1
chr3-71226201-71227216	3.32577412429834e-05	1.57937650181832	0.308	0.103	1
chr3-171809612-171810629	3.33447210245499e-05	2.0124032503006	0.179	0.043	1
chr22-44684560-44685781	3.34818991852601e-05	1.38790030430631	0.513	0.258	1
chr15-69720633-69720859	3.38764680042973e-05	3.11203012815398	0.103	0.017	1
chr8-22156340-22157128	3.39556846613817e-05	1.77657065079932	0.205	0.053	1
chr14-54908068-54908539	3.40395661197407e-05	2.55940560041697	0.128	0.024	1
chr11-72821650-72822730	3.42665025430562e-05	1.13790218177948	0.513	0.233	1
chr19-51690289-51691040	3.4319258806671e-05	1.68839625825637	0.256	0.077	1
chr15-67833688-67834105	3.43424441820864e-05	2.37552029206489	0.154	0.033	1
chr5-43191699-43192890	3.44131740531324e-05	1.88805815454747	0.179	0.043	1
chr1-22710088-22710996	3.46336403812098e-05	2.23908082108284	0.154	0.033	1
chr1-109075498-109076357	3.48061504082321e-05	1.28704937486993	0.436	0.179	1
chr1-21343496-21343749	3.48977276061589e-05	2.10148134871222	0.154	0.033	1
chr13-105139104-105140393	3.49418188643446e-05	1.45172442893927	0.41	0.166	1
chr6-26659092-26660367	3.532465564114e-05	1.67487400484518	0.436	0.199	1
chr17-44369520-44369834	3.53865069213218e-05	2.55711467344143	0.103	0.016	1
chr16-13956829-13957917	3.55249325722934e-05	2.54224959588498	0.103	0.016	1
chr12-110039191-110039688	3.55504824437368e-05	2.15218698520549	0.179	0.043	1
chr3-38135943-38137507	3.55784934145666e-05	1.06751701381046	0.667	0.409	1
chrX-136634976-136635661	3.60102074333924e-05	1.76789415580336	0.205	0.053	1
chr17-82332630-82333795	3.60102383309512e-05	1.7592695302204	0.205	0.053	1
chr14-49982300-49982705	3.60835667499292e-05	2.47013840569509	0.103	0.016	1
chr5-177496935-177498204	3.6314018948267e-05	1.20804198111379	0.615	0.358	1
chr10-49115140-49115743	3.66502373498303e-05	2.34877935644657	0.103	0.016	1
chr19-35755532-35755923	3.68937492780549e-05	1.9739032006039	0.231	0.066	1
chr6-33248054-33249724	3.69432698160323e-05	0.91414572119026	0.769	0.592	1
chr17-21322635-21323320	3.700190364264e-05	1.50619816462118	0.359	0.135	1
chr3-46276388-46276845	3.71123244856021e-05	2.23581053729653	0.205	0.055	1
chr18-63948946-63949392	3.74723661899787e-05	2.30657364586748	0.128	0.024	1
chr9-129459227-129459605	3.75305107977118e-05	2.0870219970357	0.154	0.033	1
chr20-49982226-49983117	3.75788668626145e-05	1.22707751398393	0.564	0.275	1
chr9-126965685-126966137	3.76239497120784e-05	2.31665869038423	0.128	0.024	1
chr11-615263-616278	3.78410473517605e-05	1.48915202338959	0.538	0.276	1
chr11-96272770-96273261	3.80068616980947e-05	2.30928053464094	0.154	0.034	1
chr5-176596440-176597441	3.8231515610884e-05	1.28497473766522	0.436	0.183	1
chr14-52790834-52792003	3.82678207523373e-05	0.865691877051485	0.795	0.444	1
chr1-203673694-203674493	3.84786029980762e-05	1.73385797181754	0.385	0.164	1
chr12-76143465-76144472	3.88568819208819e-05	2.21884687169337	0.128	0.024	1
chr16-30893370-30894438	3.91852473736574e-05	1.54770023098729	0.359	0.138	1
chr1-54995681-54996724	3.94754429422044e-05	1.89534308960262	0.282	0.094	1
chr11-63862891-63863276	3.9548993975577e-05	2.61815568226468	0.103	0.017	1
chr19-44747183-44748884	3.98594053203496e-05	1.30235644500606	0.564	0.297	1
chr11-70814559-70815188	4.02842125909729e-05	2.52753612267285	0.103	0.017	1
chr3-11770063-11771022	4.03400534942143e-05	1.27649102447056	0.513	0.257	1
chr2-7744442-7745225	4.0857093862603e-05	2.69961334711369	0.154	0.035	1
chr2-221570919-221573829	4.0865197493561e-05	0.966417090831075	0.718	0.408	1
chr14-99274422-99274946	4.09089205510441e-05	1.57061242904699	0.282	0.091	1
chr19-18495531-18496726	4.11499497847869e-05	2.17682717989216	0.231	0.069	1
chr19-10510243-10510522	4.12823879278097e-05	2.30657364586748	0.128	0.025	1
chr19-49208031-49208561	4.15530361454825e-05	2.87876168944165	0.103	0.017	1
chr1-226990030-226990482	4.22350621121556e-05	2.80592218902377	0.103	0.017	1
chr2-234001175-234001776	4.22350621121556e-05	2.80592218902377	0.103	0.017	1
chr16-3152386-3152983	4.22507193364581e-05	1.91746509880969	0.256	0.078	1
chr17-21283852-21284788	4.27144643613075e-05	0.970088205054452	0.692	0.373	1
chr12-116236039-116236538	4.29937138727051e-05	2.42404032480334	0.179	0.044	1
chr2-241858493-241859115	4.31468494335855e-05	1.63107800651089	0.231	0.065	1
chr22-42179922-42180734	4.37321957861592e-05	1.57841107134977	0.333	0.12	1
chr4-36285774-36286725	4.37434403233369e-05	1.36219703989524	0.41	0.17	1
chr11-65988765-65989592	4.39145777560254e-05	1.23872870422153	0.538	0.262	1
chr2-161136434-161137212	4.42570691437366e-05	2.05467224055138	0.256	0.081	1
chr7-107742939-107744624	4.43113675675632e-05	0.820729255855272	0.795	0.564	1
chr5-131278421-131278623	4.43483597687102e-05	2.71344050816791	0.128	0.025	1
chr16-66523613-66524299	4.43925555057512e-05	1.57496164275444	0.256	0.078	1
chr5-88729401-88729856	4.46174478145672e-05	2.53958171791882	0.128	0.025	1
chr15-58975423-58975902	4.52175408437049e-05	2.57213451209151	0.103	0.017	1
chr10-119209088-119209707	4.54437653124379e-05	1.68542195634559	0.256	0.079	1
chr13-100588008-100589016	4.54897897013155e-05	0.998381834841529	0.59	0.291	1
chr16-74774318-74775097	4.55090703063117e-05	1.72588918904688	0.308	0.108	1
chr10-97497698-97499487	4.57573070167139e-05	0.90923240901626	0.795	0.616	1
chr6-39143125-39143832	4.59131435419815e-05	2.49855183651521	0.103	0.017	1
chrX-65894101-65894497	4.59131435419815e-05	2.49855183651521	0.103	0.017	1
chr2-28251231-28251680	4.60892725643303e-05	2.0870219970357	0.154	0.034	1
chr7-44145248-44146632	4.61188255161196e-05	1.42708802720602	0.385	0.153	1
chr2-54708514-54709526	4.61439036378909e-05	2.22833498108177	0.128	0.025	1
chr3-46284995-46285502	4.63061003414656e-05	2.4351673371776	0.128	0.025	1
chr2-9641536-9642059	4.64288055003069e-05	2.4875093213639	0.154	0.034	1
chr2-95121143-95122349	4.74692019416502e-05	1.26485241671868	0.436	0.183	1
chr13-114043120-114043689	4.74701783543423e-05	3.06876917850468	0.103	0.017	1
chr2-233165688-233166208	4.80101965565293e-05	2.76392079347127	0.103	0.017	1
chr1-2525899-2526793	4.81604906602812e-05	1.03767456215581	0.718	0.44	1
chr17-28725815-28727380	4.84414835461123e-05	0.909741127833378	0.667	0.367	1
chr2-174600475-174600758	4.86177869732739e-05	2.52977099868728	0.128	0.025	1
chr3-112136981-112137400	4.86184162852186e-05	2.11608708703782	0.154	0.034	1
chr6-99329961-99330403	4.87335755563307e-05	2.32681473017755	0.128	0.025	1
chr16-15590394-15591323	4.87411096723485e-05	1.35421262756402	0.462	0.208	1
chr11-62621469-62622545	4.9392827757529e-05	1.29136469443866	0.59	0.323	1
chr7-66591503-66592740	4.94714904897953e-05	1.48098244442873	0.513	0.253	1
chr19-49468623-49469490	4.97510989959812e-05	1.06595875322686	0.59	0.288	1
chr19-6718539-6719213	4.99131453385067e-05	1.67574567753445	0.205	0.054	1
chr1-148279890-148280803	4.99225943984085e-05	2.46629839832323	0.154	0.034	1
chr4-56434938-56436527	4.99950424261498e-05	0.696588951319357	0.923	0.699	1
chr17-19866803-19868046	5.03939766183381e-05	1.53635303151431	0.385	0.157	1
chr3-48465563-48467117	5.05255667507793e-05	1.21379790531177	0.462	0.2	1
chr2-20650373-20651742	5.12649954614601e-05	1.00912440620356	0.692	0.446	1
chr14-91911404-91911934	5.15585761259362e-05	1.6700670124123	0.231	0.066	1
chr6-38713674-38714124	5.17975445348664e-05	2.49855183651521	0.103	0.017	1
chr1-154114800-154115475	5.19932577012485e-05	2.49855183651521	0.103	0.017	1
chr7-75427322-75428301	5.21821668769791e-05	1.45826590367256	0.385	0.153	1
chr6-157535809-157536353	5.2616622020872e-05	2.02785789204383	0.179	0.044	1
chr12-94147857-94149809	5.28258769180704e-05	1.26749402122159	0.538	0.259	1
chr15-85330759-85331489	5.30825742769383e-05	1.84542942380039	0.282	0.094	1
chr1-151789983-151791313	5.31107345752078e-05	0.789394779987801	0.846	0.542	1
chrX-7083708-7084337	5.31189303223969e-05	2.29876099906044	0.179	0.045	1
chr10-6269910-6270823	5.32403327939887e-05	1.71996884095135	0.308	0.109	1
chr19-660316-660821	5.37605314101551e-05	1.78352840426861	0.359	0.146	1
chr1-7982144-7982627	5.37891512036515e-05	1.81627386399547	0.205	0.055	1
chrX-136908817-136910491	5.38427095207923e-05	1.36287190102809	0.436	0.188	1
chr1-59699267-59699539	5.41142529323968e-05	2.26692400920638	0.128	0.025	1
chr3-194682434-194682907	5.43386838226536e-05	1.91697824399803	0.231	0.068	1
chr15-64633922-64634477	5.43728476770676e-05	1.93723573633287	0.179	0.044	1
chr3-129936655-129937215	5.46231859956499e-05	2.05398932098291	0.179	0.045	1
chr19-18291377-18292553	5.48567112206761e-05	1.44328796886096	0.41	0.169	1
chr16-68309870-68311508	5.49997010119591e-05	1.01452668928385	0.667	0.411	1
chr8-144472203-144473051	5.50068352197552e-05	1.97766191121039	0.231	0.068	1
chr10-77801464-77802050	5.504854676143e-05	2.69652657532627	0.103	0.017	1
chr1-26306141-26307804	5.52352459043292e-05	0.908003908524886	0.718	0.401	1
chr12-96195337-96195906	5.54492620381961e-05	1.87957805549892	0.256	0.081	1
chrX-16785732-16787223	5.56243863300398e-05	1.12984482686218	0.615	0.33	1
chr5-134279594-134280225	5.57655446953263e-05	2.19854418865115	0.154	0.035	1
chr15-75738113-75739185	5.58692133985077e-05	1.31582139624273	0.513	0.253	1
chr1-145885254-145886461	5.61651412336856e-05	1.08104956149525	0.538	0.249	1
chr18-80154284-80154593	5.67571565145241e-05	2.89649705576926	0.128	0.026	1
chr3-184777475-184778066	5.69113400552641e-05	1.93342228954863	0.205	0.056	1
chr3-3200498-3200948	5.78620048135282e-05	2.54224959588498	0.103	0.017	1
chr3-101466586-101467468	5.78703667778431e-05	2.25755987260114	0.154	0.035	1
chr14-91494479-91494995	5.80783827579382e-05	2.52753612267285	0.103	0.017	1
chr5-146965902-146966396	5.81070485052976e-05	2.50073289331499	0.128	0.025	1
chr14-87944703-87945296	5.81666293752176e-05	2.30657364586748	0.128	0.025	1
chr17-21098862-21099998	5.8208370219346e-05	1.50304803557982	0.359	0.139	1
chr11-64240403-64241905	5.83023897900722e-05	0.857701652037365	0.897	0.704	1
chr5-32312143-32313631	5.83916988920141e-05	0.8907055923007	0.846	0.635	1
chr9-132768697-132770454	5.84580741543196e-05	1.22681014995128	0.462	0.204	1
chr11-67920357-67921152	5.85133429296568e-05	2.49855183651521	0.103	0.017	1
chr15-60666971-60667546	5.85133429296568e-05	2.49855183651521	0.103	0.017	1
chr19-54158849-54160189	5.86689589711097e-05	0.853457911796445	0.872	0.634	1
chr19-35994715-35995879	5.88107081095727e-05	1.05188017658557	0.538	0.249	1
chr3-49802418-49804053	5.92812839985791e-05	1.20484207709024	0.59	0.322	1
chrX-2627315-2627514	5.93058828840407e-05	2.23788590383408	0.128	0.025	1
chr1-54944892-54945451	5.97672544895836e-05	2.23788590383408	0.128	0.025	1
chr3-67113660-67114156	5.97672544895836e-05	2.23788590383408	0.128	0.025	1
chr16-15154033-15155242	6.0266536822186e-05	1.14032499379805	0.564	0.284	1
chr19-37217376-37218613	6.04362925833167e-05	1.19517976267517	0.564	0.299	1
chr1-51569043-51569992	6.04436017375694e-05	2.16189815924342	0.179	0.045	1
chr19-54231478-54232014	6.17689297772045e-05	1.75267672062401	0.256	0.081	1
chr11-86293038-86293563	6.1884016748935e-05	2.10960543896351	0.128	0.025	1
chr7-131235566-131236040	6.18953568238396e-05	2.03252158443156	0.282	0.098	1
chr15-90157888-90158451	6.21490552885666e-05	2.10685832067879	0.205	0.057	1
chr6-26341422-26342572	6.24624829732951e-05	1.40063995159509	0.385	0.153	1
chr1-70410349-70411407	6.25997218293915e-05	1.20791713478033	0.641	0.372	1
chr6-87436237-87436746	6.35312472682691e-05	2.48169386117428	0.128	0.026	1
chr14-22536821-22537253	6.47783930998909e-05	1.74642850143346	0.205	0.056	1
chr12-31073305-31074783	6.47852026207015e-05	1.25793344714437	0.513	0.244	1
chr5-139458556-139459485	6.50379819328161e-05	1.51163408157012	0.41	0.184	1
chrX-46978512-46978920	6.52142808511758e-05	2.52753612267285	0.103	0.017	1
chr19-29623621-29624167	6.53571296882108e-05	2.39899713446768	0.128	0.026	1
chr11-16820191-16820806	6.54143459929237e-05	2.20005582574673	0.128	0.025	1
chr5-57173068-57174716	6.55261687983059e-05	0.740867578379742	0.897	0.664	1
chr1-218351212-218351857	6.56661065816792e-05	2.20942075485737	0.128	0.025	1
chr17-76102958-76104198	6.57188525687291e-05	1.13077568106539	0.487	0.225	1
chr6-118580662-118581115	6.59401315714203e-05	2.48427517302355	0.103	0.017	1
chr15-89419405-89419656	6.59401315714203e-05	2.48427517302355	0.103	0.017	1
chr9-75083220-75083469	6.60109213359056e-05	2.3812465078635	0.128	0.026	1
chr3-81760666-81761911	6.61635380252309e-05	0.824262499795491	0.795	0.493	1
chr4-146458289-146458843	6.6180516530139e-05	2.00318312566464	0.154	0.035	1
chr11-114077561-114077865	6.61837048584936e-05	2.47013840569509	0.103	0.017	1
chr14-22940668-22941184	6.61837048584936e-05	2.47013840569509	0.103	0.017	1
chr3-100491897-100492710	6.61844284211147e-05	1.84675179511789	0.256	0.083	1
chr12-75934196-75934903	6.64280943243846e-05	2.45613881944517	0.103	0.017	1
chr6-73326268-73326920	6.69006197279096e-05	2.84918313867307	0.103	0.018	1
chr1-151946373-151946643	6.69193020973889e-05	2.4149371528048	0.103	0.017	1
chr17-43018309-43018550	6.71661879497011e-05	2.4149371528048	0.103	0.017	1
chr1-212284573-212286500	6.72465197877129e-05	0.730488396860654	0.872	0.732	1
chr12-123910292-123911180	6.74908840406155e-05	2.36468368050912	0.154	0.035	1
chr4-6751489-6752105	6.77022231412307e-05	2.79178542169531	0.103	0.018	1
chr19-33160088-33160956	6.81652227148375e-05	1.70772524412254	0.256	0.081	1
chr5-140357147-140357982	6.81858136976014e-05	1.53770265571523	0.308	0.109	1
chr5-76175764-76176438	6.83212854400614e-05	1.95643660760123	0.154	0.035	1
chr5-132019893-132020754	6.84639379356901e-05	1.7680437872856	0.333	0.129	1
chr4-99405361-99405832	6.85381159862515e-05	2.50073289331499	0.128	0.026	1
chr14-23094177-23095886	6.89881683427611e-05	0.71484190245876	0.846	0.68	1
chr4-89438042-89438595	6.91448743097071e-05	2.32907576928396	0.179	0.046	1
chr11-44680681-44681611	6.91911240736571e-05	1.79034871584561	0.256	0.082	1
chr20-34538665-34538940	6.9622371900016e-05	2.25717955517006	0.128	0.026	1
chr16-30130439-30131065	7.00151963509647e-05	2.29446677151641	0.154	0.035	1
chr10-59625855-59626378	7.0150379867544e-05	2.03059161677227	0.154	0.035	1
chr8-22598762-22599958	7.02529041400443e-05	0.986626129349422	0.615	0.347	1
chr1-193458575-193459019	7.04512092146782e-05	3.04755290124668	0.128	0.026	1
chr11-128483388-128483754	7.06934449613903e-05	2.20942075485737	0.128	0.026	1
chr3-138833348-138833758	7.12345563693324e-05	2.20005582574673	0.128	0.026	1
chr19-1904778-1905840	7.13234284470359e-05	0.913661675900525	0.744	0.485	1
chr2-112053957-112054762	7.15686466824319e-05	1.03646461222168	0.667	0.432	1
chr2-28406727-28407053	7.16997902355491e-05	1.89496433414933	0.256	0.083	1
chr7-12257177-12258203	7.1944510907618e-05	1.24754778921124	0.462	0.214	1
chr4-9691115-9692096	7.22384185184234e-05	1.3397025501506	0.564	0.31	1
chr2-15591312-15592394	7.25127944002428e-05	1.12240300374493	0.513	0.246	1
chr19-17292190-17293100	7.35437396276464e-05	1.02104583527001	0.538	0.253	1
chr8-1695460-1696071	7.35963389376309e-05	2.49855183651521	0.103	0.018	1
chr2-237691392-237692450	7.39703452656369e-05	0.911612203188744	0.769	0.535	1
chr22-28741366-28742752	7.40421851605038e-05	0.864411311349624	0.795	0.496	1
chr11-72111835-72113152	7.45238211442225e-05	0.850861525743182	0.769	0.472	1
chr5-7886796-7887416	7.53305600387959e-05	2.46290281522764	0.128	0.026	1
chr19-17394975-17395302	7.53305600387959e-05	2.46290281522764	0.128	0.026	1
chrX-149937994-149940747	7.54810732318093e-05	0.686047135567746	0.872	0.716	1
chr10-22002529-22003996	7.57872757988755e-05	1.04283282793603	0.692	0.418	1
chr12-11980621-11981745	7.58711796943449e-05	1.50886611072421	0.436	0.204	1
chr1-32870550-32871200	7.58824960298753e-05	2.79178542169531	0.103	0.018	1
chr1-6742841-6743856	7.59657200614e-05	2.08709796232924	0.205	0.057	1
chr20-59948686-59949417	7.63659209435754e-05	1.75814572970866	0.282	0.096	1
chr7-135508966-135510665	7.68193104092641e-05	0.717813600225175	0.821	0.534	1
chr12-107027237-107028020	7.69417879523415e-05	2.08982786816554	0.256	0.083	1
chr3-14144173-14144968	7.7184081565877e-05	1.48102980658819	0.41	0.174	1
chr6-135054190-135055464	7.74124580315518e-05	1.09206999617724	0.692	0.412	1
chr1-53945092-53946710	7.75936397835644e-05	0.752852618756237	0.923	0.725	1
chr9-120713705-120715005	7.76104480553813e-05	0.907282803488941	0.718	0.444	1
chr22-21045162-21046120	7.80309679238531e-05	2.27417126202425	0.231	0.071	1
chr20-50992913-50993388	7.83670041946266e-05	2.12724753184407	0.128	0.026	1
chr5-90408980-90410344	7.91265675006325e-05	0.760954420196573	0.821	0.534	1
chr16-29744643-29746549	7.92136404955104e-05	1.07006745967784	0.641	0.365	1
chr22-30078430-30079268	7.95907178367106e-05	2.66661191594116	0.128	0.026	1
chr17-47970416-47971477	7.96977315248265e-05	0.809730958175497	0.744	0.462	1
chr1-40413888-40414559	7.97440064991254e-05	2.9462644409059	0.103	0.018	1
chr1-45018476-45018976	7.98255780780563e-05	1.91202032371148	0.205	0.057	1
chr2-74833574-74835388	8.03128379165819e-05	1.2747235409078	0.538	0.274	1
chr19-1811875-1813214	8.03632353404271e-05	1.03099718388025	0.718	0.443	1
chr2-241859534-241860209	8.06848785924883e-05	1.78442884826121	0.179	0.045	1
chr16-57756839-57757583	8.09214358197488e-05	1.52094042857737	0.308	0.11	1
chr1-77779119-77780251	8.10983869500809e-05	1.39948504688692	0.462	0.223	1
chr5-77775103-77776705	8.13174476366505e-05	1.12437988170838	0.667	0.457	1
chr12-56102957-56105046	8.13562334649509e-05	1.07220955776936	0.744	0.519	1
chr3-12662620-12664656	8.13910100824425e-05	0.909487396030438	0.744	0.488	1
chr19-5903452-5905121	8.16956864429944e-05	0.738103351832091	0.949	0.835	1
chr10-59905812-59907146	8.19857851971434e-05	0.863783564198952	0.769	0.507	1
chr9-99104290-99105924	8.21993752783461e-05	0.975556034537355	0.718	0.473	1
chr10-44958887-44960037	8.22190957721423e-05	1.19800073865078	0.59	0.33	1
chr17-64974936-64976296	8.2367873537047e-05	0.855276875870038	0.821	0.57	1
chr18-35971669-35973009	8.23933979017802e-05	0.774252482101592	0.718	0.403	1
chr7-43868864-43869899	8.29350994146262e-05	1.0113189733337	0.641	0.36	1
chr1-156859618-156861006	8.2983442048306e-05	1.30964270552832	0.359	0.139	1
chr19-17850400-17850800	8.29894416075963e-05	1.82499176746772	0.179	0.046	1
chr4-70623322-70623706	8.31591311119421e-05	2.45613881944517	0.103	0.018	1
chr9-92763982-92765648	8.36852906582666e-05	0.85581005402271	0.846	0.64	1
chr22-46057939-46058411	8.3974062749444e-05	1.61369816887015	0.231	0.068	1
chr5-170434884-170435300	8.41853289055765e-05	2.18150638885502	0.128	0.026	1
chr8-124538342-124539431	8.46439548182098e-05	1.20386243396143	0.513	0.255	1
chr20-35303615-35304363	8.50000399604662e-05	1.31959836148482	0.308	0.107	1
chr14-88127597-88128045	8.53213092662784e-05	2.75018773427136	0.103	0.018	1
chr13-114141745-114143485	8.57758393416272e-05	1.06184572243025	0.641	0.35	1
chr1-226938957-226940609	8.57812946785809e-05	0.682827988419777	0.923	0.638	1
chr18-46480918-46481396	8.58585277257271e-05	2.73658416880503	0.103	0.018	1
chr8-100807065-100807401	8.62116896427606e-05	1.86602458782635	0.205	0.057	1
chrX-152926226-152926574	8.64756290092134e-05	2.70975590909505	0.103	0.018	1
chr6-149060176-149060771	8.68724053664077e-05	1.7002990550575	0.205	0.057	1
chr15-69468013-69469145	8.7379477837248e-05	1.42078983916538	0.513	0.263	1
chr6-104682905-104683391	8.74086029224474e-05	2.47226774433828	0.128	0.026	1
chr16-963936-965042	8.74457579288416e-05	1.53911617310057	0.308	0.11	1
chr6-32177168-32178611	8.75334354539549e-05	0.706735427129456	0.872	0.658	1
chr3-141191905-141192636	8.75923240708407e-05	1.36705014620923	0.359	0.138	1
chr3-53072318-53073534	8.81726211800159e-05	1.2608114030932	0.487	0.229	1
chr5-40680765-40681241	8.92677863683718e-05	1.68576404855738	0.256	0.083	1
chr1-169794222-169795335	8.93399745612579e-05	1.20275326894846	0.59	0.324	1
chr12-77049770-77050086	8.94323240599097e-05	2.03059161677227	0.154	0.036	1
chr19-47706979-47707634	8.9520387614891e-05	1.86672823169469	0.179	0.046	1
chr8-37891592-37892280	8.98988849800595e-05	1.70220352509463	0.256	0.083	1
chr11-9015445-9015908	9.0687775465241e-05	2.20005582574673	0.128	0.026	1
chr17-76968705-76969733	9.13774297389393e-05	2.06373734267204	0.205	0.058	1
chr2-96207734-96209130	9.14845955769005e-05	0.87214272586402	0.769	0.5	1
chr1-1692279-1693277	9.26734129331274e-05	0.982500535972115	0.641	0.329	1
chr7-151057582-151058859	9.28358478641268e-05	0.846256316736598	0.769	0.527	1
chr6-161273158-161274636	9.33727043756433e-05	1.1374969730656	0.513	0.247	1
chr5-78509503-78510639	9.37757204963951e-05	2.0921764798994	0.128	0.026	1
chr4-10095723-10096513	9.38456246830625e-05	1.72975346696168	0.359	0.145	1
chr11-11171657-11172226	9.38665941160088e-05	2.23040955514061	0.179	0.047	1
chr15-89646954-89647578	9.40760868842565e-05	2.40146066178476	0.103	0.018	1
chr12-53078607-53079831	9.41653096377015e-05	1.09115664943087	0.667	0.427	1
chr12-28222024-28222418	9.44118740295022e-05	2.36177043542477	0.103	0.018	1
chr16-81520960-81521528	9.48909915957191e-05	1.87576208421052	0.256	0.086	1
chr3-125381609-125382059	9.52961096158012e-05	2.73658416880503	0.103	0.018	1
chr2-241803155-241804071	9.54148233860955e-05	1.49767631466227	0.282	0.096	1
chr11-34438297-34439524	9.54795189961789e-05	0.976694684738126	0.667	0.385	1
chr19-3184897-3186517	9.5696242927269e-05	0.886338833307326	0.744	0.498	1
chr12-94621401-94622108	9.57470640924246e-05	2.09570502547813	0.154	0.036	1
chr4-163493952-163495262	9.57715414750138e-05	1.10963257781325	0.513	0.254	1
chr4-173425892-173426674	9.5889671676932e-05	2.72310767778498	0.103	0.018	1
chr16-2784730-2785901	9.62890510690574e-05	1.81594409371604	0.231	0.07	1
chr20-59939518-59941048	9.62916454671158e-05	0.921793907392833	0.59	0.3	1
chr17-1873370-1873629	9.66563689184409e-05	2.68341745142499	0.103	0.018	1
chr2-61763657-61764790	9.80287391109392e-05	1.07495405367712	0.692	0.423	1
chr12-21656728-21658165	9.81097437178778e-05	1.11329034139062	0.615	0.339	1
chr16-424834-426262	9.83056997740954e-05	1.36611015078745	0.538	0.293	1
chr11-67646658-67647026	9.83219192598425e-05	2.19075129510658	0.128	0.026	1
chr1-231918340-231918964	9.83833061534496e-05	2.35502346938031	0.128	0.027	1
chr8-41792063-41792707	9.87186355299909e-05	2.9332733619277	0.103	0.018	1
chr1-25429872-25431452	9.90537769578572e-05	0.7911454465537	0.769	0.604	1
chr19-38387362-38388664	9.93921434599693e-05	1.35330893882265	0.462	0.215	1
chr1-229557888-229559384	0.000100022352993348	1.03978613605599	0.615	0.339	1
chr2-232521944-232522640	0.000100176398907173	1.67980899755404	0.205	0.057	1
chr22-46773726-46774898	0.000100223173338837	2.11223992155607	0.179	0.047	1
chr7-17233816-17235030	0.000101784242236647	1.69327029788302	0.359	0.149	1
chr2-54722891-54724089	0.000102138384423819	0.774122828818084	0.795	0.569	1
chr1-6343327-6343731	0.000102175203602625	2.00318312566464	0.154	0.036	1
chr3-153042704-153043398	0.000102302229545516	2.21332677493395	0.179	0.047	1
chr15-45198159-45201233	0.000103183163227631	0.787373893843315	0.846	0.628	1
chr2-24075872-24077417	0.000103451626478231	0.894934053916423	0.846	0.654	1
chr19-34733365-34734684	0.000103691677686886	1.01894954768972	0.59	0.307	1
chr1-160623149-160623598	0.000103884059737153	2.11712953114174	0.179	0.047	1
chr6-148203698-148204423	0.000104862183194918	1.76456720037651	0.179	0.046	1
chr15-41401956-41402869	0.000105035318325507	1.33910646698008	0.436	0.196	1
chr17-76514789-76516085	0.000105506255663851	0.977755238510076	0.667	0.415	1
chr14-98198067-98198833	0.000105524265362735	2.1462084696587	0.154	0.036	1
chr18-58321709-58322364	0.00010568116765244	1.6122423760625	0.205	0.057	1
chr6-149565235-149567209	0.000105833664194193	0.786034885516954	0.769	0.477	1
chr6-43263313-43263785	0.000105984689719744	1.85373068558363	0.205	0.058	1
chr3-114308501-114309132	0.000106402787755972	1.82573499398994	0.231	0.071	1
chr1-152111127-152111899	0.000106546351546124	2.31049359684281	0.103	0.018	1
chr11-9534908-9535444	0.000107058958905776	2.22544166326988	0.154	0.036	1
chr6-160068867-160069483	0.000107244764407771	2.69652657532627	0.103	0.018	1
chr16-79217199-79218036	0.000107444748831627	2.3378025558116	0.128	0.027	1
chr19-14005476-14007051	0.000107572196834228	0.810661371506883	0.846	0.675	1
chr17-13017274-13018654	0.000108476044776327	0.89090224275555	0.718	0.431	1
chr10-35194908-35196369	0.000108525291922366	1.0270168963717	0.718	0.485	1
chr10-96395771-96396406	0.000108831382489018	2.18528119631447	0.154	0.036	1
chr5-175517520-175518095	0.000109230846932058	3.12989550433456	0.103	0.018	1
chr16-89602314-89602934	0.000109659198898871	2.1656125604629	0.154	0.036	1
chr5-177431410-177432188	0.000110303423790173	1.01451019477631	0.462	0.201	1
chr5-159106162-159107119	0.000110920672334774	1.84559256895852	0.205	0.059	1
chr10-30704681-30705699	0.00011102993534417	1.45378395479719	0.308	0.112	1
chr5-149960122-149961112	0.000111089221502279	1.2424087291917	0.615	0.373	1
chr5-163436857-163438083	0.000111662955900616	1.03173773419853	0.615	0.34	1
chr1-66374078-66375011	0.00011190806364329	1.80964671439607	0.179	0.047	1
chr20-53867027-53867438	0.000112137931096023	2.62125567207292	0.128	0.027	1
chr17-78816881-78817634	0.000112549337881801	1.33396282462398	0.462	0.22	1
chr22-35696826-35697409	0.000113320003457144	2.53460911872773	0.128	0.027	1
chr6-36593424-36594711	0.000113629410501929	0.916789641231583	0.718	0.452	1
chr1-27154650-27155676	0.000113758508675294	1.119235823388	0.615	0.35	1
chr7-23470999-23471332	0.00011395394180961	2.19075129510658	0.128	0.027	1
chr10-102713494-102715175	0.000113957926660529	0.858670646456096	0.718	0.438	1
chr2-71510079-71510520	0.00011464493263549	2.44227377747105	0.103	0.018	1
chr5-159515681-159516240	0.00011493444298941	2.36468368050912	0.154	0.037	1
chr15-85691546-85691862	0.000115206499574544	2.1723203476967	0.128	0.027	1
chr15-90648073-90648814	0.000115346856218165	1.37157056241481	0.282	0.095	1
chr9-114957825-114958752	0.000115852601937343	2.40146066178476	0.103	0.018	1
chr17-38584198-38584657	0.000115987945211285	1.98296315275939	0.154	0.036	1
chr8-60516304-60517644	0.000116372441015589	0.892228957074094	0.795	0.519	1
chr5-76303879-76304341	0.000117071743416106	2.37487955932605	0.103	0.018	1
chr12-2582887-2583332	0.000117071743416106	2.37487955932605	0.103	0.018	1
chr9-35071643-35073056	0.000117647953641052	0.857091754916961	0.821	0.562	1
chr8-42355228-42356042	0.000117959972736224	1.61715742705189	0.231	0.07	1
chr3-12796297-12797119	0.000118094468127266	2.47911548681886	0.179	0.048	1
chr19-3812126-3812771	0.000118602122917323	1.4607438035364	0.385	0.166	1
chrX-1661091-1662122	0.000118647953373197	1.03531345129315	0.641	0.379	1
chr20-34955038-34956165	0.000118742461258404	1.24549317978133	0.564	0.317	1
chr8-19496535-19497598	0.000119298625659591	1.15945689836226	0.564	0.294	1
chr7-99979470-99980073	0.000119691619419156	2.6482979538347	0.128	0.027	1
chr3-50291919-50292807	0.000120091695874043	0.849850288044678	0.744	0.458	1
chr1-18883976-18884450	0.000120318989566027	2.39776634735436	0.154	0.037	1
chr18-23972329-23972708	0.000120454591777162	2.10816611123261	0.154	0.037	1
chr16-8673970-8674799	0.000120538188630688	1.4265370473811	0.513	0.273	1
chr7-150448538-150449029	0.000121125904740089	1.38414616283492	0.359	0.142	1
chr18-24397035-24398205	0.000121932223032775	1.53872426779607	0.385	0.164	1
chr8-38995845-38997512	0.000122265922558794	0.782853085901895	0.795	0.544	1
chr5-131274337-131274568	0.0001222823716874	2.20942075485737	0.128	0.027	1
chr3-46987316-46988331	0.00012269101375889	1.06335936405437	0.564	0.286	1
chr1-30782193-30783157	0.000122803336507583	1.59350294047492	0.282	0.097	1
chr1-1173473-1174058	0.000123859771553527	1.81349154225688	0.205	0.059	1
chr4-44629152-44629576	0.000124065115307298	2.1723203476967	0.128	0.027	1
chr10-69089766-69090421	0.000124168032939078	1.29604583328743	0.436	0.191	1
chr4-123397381-123399370	0.000125007571550575	1.38187158070848	0.333	0.128	1
chr20-46021496-46023168	0.000125516262112878	1.57084334869709	0.308	0.115	1
chr1-101357052-101357736	0.000125575659997266	1.58500577754103	0.256	0.084	1
chr7-37352738-37353977	0.000126577490130471	1.04621317632942	0.538	0.264	1
chr12-9813622-9814674	0.000126625007536156	1.0680608940591	0.487	0.222	1
chr19-40403379-40404546	0.000127120737806061	0.966226614949711	0.564	0.288	1
chr4-184168369-184168741	0.000127527469596727	2.44227377747105	0.103	0.018	1
chr1-116389739-116390519	0.000127699798712269	2.58597016713285	0.128	0.027	1
chrX-53312939-53313246	0.000127969105295572	2.42854071827114	0.103	0.018	1
chr9-105127497-105128273	0.000127974467919439	1.3502189169683	0.359	0.144	1
chr6-166626310-166628344	0.000128323925326894	0.729682152787415	0.897	0.67	1
chr6-31826755-31827927	0.000128954625825231	1.11566259323288	0.564	0.313	1
chr9-128438451-128439020	0.000129113679695726	1.56611980447077	0.231	0.07	1
chr19-18294297-18294896	0.000129285098204633	1.52281724955117	0.41	0.181	1
chr21-33360847-33362548	0.000129841065018069	0.977618160103892	0.59	0.304	1
chr6-42563478-42564689	0.00012999402954515	1.17299767403756	0.615	0.359	1
chr16-75064406-75065590	0.000130556167976891	2.05013856738166	0.179	0.048	1
chr5-151234657-151235099	0.000130887867234388	2.39009452132497	0.128	0.027	1
chr9-104926275-104926827	0.000131206559982338	1.84414319498436	0.256	0.088	1
chr21-32611540-32613038	0.000131703197483832	1.00668085389621	0.564	0.293	1
chrX-19372201-19373318	0.000131752786073691	2.31328042337548	0.154	0.037	1
chr16-89599349-89599682	0.000131946953220424	2.68341745142499	0.103	0.019	1
chr1-3922161-3922660	0.000132525385620312	2.49316225710218	0.128	0.027	1
chr12-1533196-1534007	0.000133465079768507	1.92782285368343	0.179	0.048	1
chr1-34852449-34853207	0.00013359811058671	1.48529973077509	0.436	0.208	1
chr3-125915382-125916940	0.000133662474055801	0.854220904756229	0.846	0.7	1
chr5-56829056-56829561	0.000133821958474734	1.91753946781019	0.154	0.037	1
chr11-118001529-118002416	0.000133961059310376	1.43926286092589	0.256	0.083	1
chr2-119366111-119367788	0.000134341005874228	1.14165639420977	0.59	0.349	1
chr1-150977320-150977584	0.000135507303919127	1.97697350525095	0.179	0.048	1
chr6-130697724-130698258	0.000135601968688029	1.82145008464832	0.205	0.059	1
chr12-4271692-4272928	0.000136064969109212	0.67284858480042	0.821	0.492	1
chr2-71226378-71227647	0.000136351613573523	1.01014695655501	0.744	0.545	1
chr1-64744264-64745415	0.00013675275670902	1.82087564660741	0.256	0.087	1
chrX-43654277-43655571	0.000137373658095585	1.29252598207777	0.462	0.223	1
chr5-672458-673096	0.000137578268054624	2.45055336369761	0.205	0.063	1
chr1-116556321-116556935	0.000137756557577039	1.77048742365578	0.205	0.059	1
chr16-30921576-30923626	0.000138727101885346	0.65587323271174	0.897	0.759	1
chr2-237898349-237899225	0.000138751913711526	1.75323231589625	0.359	0.147	1
chr11-125111011-125112116	0.000138830261538513	0.978047198669366	0.718	0.496	1
chr14-76929709-76930363	0.000139866370330041	1.60262761545909	0.359	0.15	1
chr9-125142949-125143944	0.000140625849425631	1.02416191725039	0.718	0.448	1
chr2-27662977-27664409	0.000140693104474823	1.51138261559902	0.41	0.185	1
chr20-38862810-38863416	0.000141456990421466	2.3812465078635	0.128	0.027	1
chr7-97104487-97104959	0.000142549279786788	2.40146066178476	0.103	0.019	1
chr13-22114425-22115202	0.000143012234957036	1.53328620322042	0.256	0.085	1
chr2-117803521-117804195	0.000143037383935767	2.37487955932605	0.103	0.019	1
chr11-44977461-44978017	0.000143037390672065	2.38810889309483	0.103	0.019	1
chr2-240513682-240514290	0.000143229934320027	1.79335379607453	0.231	0.073	1
chr8-21914055-21914262	0.000143252451980382	1.80952867430477	0.205	0.06	1
chr6-32816785-32817231	0.000143527004771203	2.37487955932605	0.103	0.019	1
chr2-71548512-71548955	0.000144018126848956	2.36177043542477	0.103	0.019	1
chr12-68373903-68374684	0.000144281818166156	1.94428988045307	0.231	0.073	1
chrX-131802761-131803447	0.000144510723624437	2.33590421541051	0.103	0.019	1
chr1-158095566-158096071	0.000144704913084902	2.70975590909505	0.103	0.019	1
chr3-122497377-122497767	0.000145004914087721	2.33590421541051	0.103	0.019	1
chr15-44592822-44593340	0.000145119981255083	1.97628565104592	0.154	0.037	1
chr1-31826716-31827727	0.000146218054329714	1.6334445886516	0.359	0.153	1
chr10-102064542-102066151	0.000146411418236468	0.886014090729119	0.615	0.325	1
chr15-55277025-55277391	0.000147663617844511	2.30071076822234	0.154	0.038	1
chr17-64965595-64966244	0.000148251796774067	1.35785989501304	0.359	0.146	1
chr7-38306874-38307207	0.00014850656283359	2.22492370062174	0.103	0.019	1
chr2-48106224-48106856	0.000148556588102823	1.66876679939058	0.231	0.072	1
chr19-7658059-7658712	0.000148559268350624	1.77689198530777	0.256	0.087	1
chr19-45645276-45646287	0.000148581609429114	1.34133203929	0.462	0.233	1
chr1-26034908-26036272	0.000148807572363593	0.9048070428621	0.615	0.323	1
chr16-11258701-11258972	0.000149386433759931	1.56778383226596	0.282	0.1	1
chr10-133276426-133277046	0.000150222432791098	1.45698489816643	0.282	0.098	1
chr5-149371231-149371697	0.000150258661860791	2.0976697451075	0.179	0.049	1
chr9-111937559-111938694	0.000150305777254167	1.79378516774761	0.205	0.06	1
chr2-239274594-239275671	0.000150510172454743	1.17527114636106	0.513	0.258	1
chr5-82351652-82352121	0.000150798097369482	2.39009452132497	0.128	0.028	1
chr6-127514611-127515128	0.000150828013351994	1.79378516774761	0.205	0.06	1
chr1-172532054-172534058	0.000150872075484109	0.64623490940437	0.897	0.725	1
chr4-80196372-80197566	0.00015178237164746	1.74984837314226	0.179	0.048	1
chr1-206461502-206462147	0.000151950447627766	1.67169376963514	0.205	0.059	1
chr8-125698674-125699077	0.000152120097927742	2.5013569190644	0.128	0.028	1
chr15-41773774-41774854	0.000154178946001474	0.708329098852752	0.769	0.524	1
chr17-2244411-2245083	0.000155564521630348	1.55612542171698	0.231	0.072	1
chr12-51368507-51369544	0.000156073039144314	1.23846174976553	0.564	0.332	1
chr9-126470610-126471474	0.00015635846486451	1.79545544629331	0.256	0.087	1
chr7-100435437-100436846	0.000156411043971909	0.950120259392602	0.692	0.443	1
chr15-40743505-40744365	0.000156929627747189	1.88242024799033	0.256	0.09	1
chr1-206575048-206575772	0.00015698626297149	1.32786191667857	0.41	0.182	1
chr14-64704050-64704952	0.000157721394821616	2.26975756686451	0.154	0.038	1
chr3-36911980-36912849	0.00015774172012433	1.44795356419309	0.333	0.132	1
chr3-66499971-66501543	0.000158080659860898	0.779877752090488	0.744	0.468	1
chr17-2785931-2786648	0.000158428195807009	1.29711344801788	0.385	0.164	1
chr14-20682344-20684595	0.000158438900161587	0.995048283329141	0.692	0.415	1
chr12-121005308-121005633	0.000158474396488141	2.37487955932605	0.103	0.019	1
chr18-23135022-23136176	0.000159173663518751	1.74984837314226	0.179	0.048	1
chr6-109381109-109383454	0.000159729135494623	0.820576211806866	0.821	0.615	1
chr12-132523492-132524127	0.000159853158415561	1.97697350525095	0.179	0.049	1
chrX-72105225-72105858	0.000159891351983016	1.55624319827208	0.282	0.099	1
chr16-2669952-2670311	0.000160257357205806	2.17869514520646	0.154	0.038	1
chr2-101327908-101329389	0.000160536767074954	1.71640480045023	0.308	0.117	1
chr8-9011505-9012377	0.000161061121829251	1.73992076657014	0.231	0.073	1
chr10-22251313-22253837	0.000161197227013028	1.08986002130435	0.513	0.26	1
chr7-12686185-12687678	0.000161543352958161	0.8792258616555	0.795	0.596	1
chr17-49523629-49524002	0.000161663793009197	2.65755123141073	0.103	0.019	1
chr12-26298810-26299407	0.000162266208088202	2.26097687994595	0.103	0.019	1
chr5-55711570-55712764	0.000162636198444401	1.14810125088483	0.538	0.292	1
chr19-48645952-48646978	0.000162956994450628	0.831556658010986	0.641	0.353	1
chrY-14344525-14345284	0.00016439016858086	2.35502346938031	0.128	0.028	1
chr11-65850760-65851504	0.000164504067079576	2.34638731779429	0.128	0.028	1
chr11-125886855-125888308	0.000164741635085667	1.3232180231785	0.564	0.32	1
chr1-220093669-220094622	0.000164994482858787	0.814393448662587	0.641	0.342	1
chr3-8324732-8325099	0.000165409118678677	1.93038900770195	0.154	0.037	1
chr11-44611308-44612287	0.000165417926958394	1.72152479771736	0.231	0.072	1
chr5-177369119-177369361	0.000165889237863737	2.16319242674856	0.128	0.028	1
chr2-43227142-43227810	0.000166061062953079	1.4774530098901	0.359	0.148	1
chr4-122151872-122153285	0.000166254471868456	1.14042316313137	0.538	0.3	1
chr17-15502646-15503115	0.000166489232174131	2.83335277446699	0.103	0.019	1
chr14-104723408-104724734	0.000166915431494333	1.26977045172254	0.385	0.161	1
chr1-234961851-234962465	0.000167053652782771	2.29562868104571	0.128	0.028	1
chr1-230917067-230917749	0.000167058613960447	2.12724753184407	0.128	0.028	1
chr7-97871577-97872714	0.000167452681981948	1.54916158957581	0.462	0.229	1
chr11-44621104-44621432	0.0001688266302085	2.11839951838259	0.128	0.028	1
chr14-77641346-77642393	0.000168964962453802	1.95357604825904	0.205	0.061	1
chr11-118342526-118342961	0.000169639244523699	1.51468949935921	0.256	0.085	1
chr8-66612480-66614279	0.000170118023110589	0.929495396355525	0.692	0.414	1
chr5-7873129-7873498	0.000170687611074428	2.88027876706475	0.128	0.028	1
chr19-42267904-42269536	0.000171922578995228	0.642556212205581	0.974	0.826	1
chr2-241148896-241150687	0.000172325743095012	0.889434938439433	0.821	0.569	1
chr6-4017880-4018919	0.000172619351547607	0.851639073710764	0.667	0.377	1
chr11-121417074-121417612	0.000172676290877179	2.32596055642751	0.154	0.038	1
chr8-11279525-11279761	0.0001734981209303	2.40146066178476	0.103	0.019	1
chr16-81095621-81096877	0.000174004970240707	0.771657252999375	0.821	0.541	1
chr15-48330779-48332352	0.000174617869459513	1.0311999320492	0.641	0.383	1
chr6-149926190-149926504	0.000174792127701042	2.14182929129206	0.179	0.049	1
chr8-141127888-141129420	0.00017498268561822	0.73135658543776	0.769	0.504	1
chr19-37906192-37907369	0.0001750206104854	1.054474219792	0.59	0.322	1
chr20-32509343-32510464	0.0001758951423774	1.39151817443977	0.308	0.113	1
chr1-20696256-20697129	0.000176366806921861	1.56184358903548	0.333	0.137	1
chr2-88015771-88017355	0.000176386119391839	1.06444531876143	0.564	0.293	1
chr14-74793557-74794029	0.000176426514063029	2.33590421541051	0.103	0.019	1
chr2-241762338-241763894	0.000177723156439895	1.63396942474328	0.359	0.152	1
chr9-91423109-91424790	0.000178014136047606	1.28429208383078	0.538	0.299	1
chr22-30649254-30649934	0.000178204782821592	2.29795417715331	0.103	0.019	1
chr2-175203452-175203948	0.000179070220624076	2.13615014498678	0.128	0.028	1
chr10-101062430-101062849	0.000179202240452347	1.53962045406311	0.231	0.072	1
chr5-55220325-55221076	0.000179399101039698	2.24885876898586	0.103	0.019	1
chr17-18217266-18217723	0.000179553624166403	1.69206807773608	0.205	0.06	1
chr7-99471410-99473366	0.000179820846563222	0.895438135029786	0.744	0.473	1
chr16-74666266-74667210	0.000179907014513524	0.67527484586871	0.769	0.472	1
chr7-130938164-130938965	0.000180256243762736	1.36686507951968	0.282	0.099	1
chr8-30727223-30728164	0.000180309319866865	0.908996527450614	0.692	0.449	1
chr11-9459851-9461595	0.000180482991656667	0.675164229032011	0.846	0.699	1
chr11-58577550-58579861	0.000180660080432089	0.542308982803173	0.949	0.742	1
chr1-244450391-244452383	0.000181041748795916	0.628239769186889	0.949	0.704	1
chr3-50154291-50155450	0.000181592410051626	1.12804931400419	0.487	0.235	1
chr2-218405770-218407417	0.000182391868548524	1.08909199252276	0.692	0.428	1
chr18-32018036-32020515	0.000183112199355874	0.836894171936314	0.795	0.58	1
chr10-68471437-68472148	0.000183409636050374	1.74920746877793	0.231	0.074	1
chr9-133133322-133134556	0.000183783686344275	1.08066284355984	0.538	0.294	1
chr15-98865112-98866357	0.000183939828177449	1.49366095510367	0.41	0.188	1
chr2-74653566-74654751	0.00018406434115624	1.07126029238395	0.59	0.367	1
chr16-19554842-19555983	0.000184089210622576	0.908908279795688	0.718	0.461	1
chr8-47458944-47459894	0.000184291685683672	2.23858275392786	0.128	0.028	1
chr16-77714480-77715437	0.000184345361065683	2.79759745423522	0.103	0.019	1
chr14-67933806-67934335	0.000185266067302294	2.39009452132497	0.128	0.028	1
chr6-89297637-89298297	0.000186100265811362	2.49866228364324	0.179	0.051	1
chr10-30502019-30502680	0.000186646261911066	2.08335064965274	0.154	0.038	1
chr1-204128713-204129384	0.000186702439710462	1.63572977052349	0.205	0.06	1
chr1-8603966-8604644	0.00018670468770707	1.88590757362737	0.154	0.038	1
chr21-33541537-33543584	0.000187329632620858	0.664906948669131	0.872	0.636	1
chrX-47217271-47219309	0.000188467855838896	0.844093145125899	0.821	0.557	1
chr4-7102702-7103628	0.000189875317483962	1.42557133490979	0.385	0.169	1
chr6-32664757-32665146	0.000190233927931495	2.31328042337548	0.154	0.039	1
chr17-27473470-27474337	0.000190260260863646	1.89950054045899	0.205	0.062	1
chr15-58748423-58750268	0.000190461289399065	0.879837688939917	0.692	0.44	1
chr7-65872623-65873938	0.00019084901066496	0.88499093491061	0.718	0.518	1
chr12-55927529-55928130	0.0001922720521676	1.36541268015777	0.333	0.132	1
chr1-39230736-39231359	0.000192809533639589	2.36177043542477	0.103	0.019	1
chr14-34322812-34323292	0.000192809533639589	2.36177043542477	0.103	0.019	1
chr6-118787738-118788340	0.000193109342834595	2.42740676402521	0.154	0.039	1
chr18-31956744-31957294	0.000193956208189251	1.93038900770195	0.154	0.038	1
chr5-926603-927217	0.000194091143264067	2.29795417715331	0.103	0.019	1
chr8-143266794-143267623	0.000194295514828604	0.859583414222296	0.59	0.302	1
chr15-60703590-60704523	0.000194522241939467	1.9416070071849	0.205	0.061	1
chr6-71287911-71289622	0.000195157239382119	1.35325960212449	0.487	0.261	1
chr13-109731764-109732367	0.00019664041408097	2.63214061284303	0.103	0.019	1
chr14-103714886-103716386	0.000196655064225232	0.704289244260317	0.846	0.592	1
chr2-218269509-218270656	0.000197435601567054	0.736427285077833	0.897	0.641	1
chr1-9996751-9998045	0.000197840263349704	2.04950359164159	0.128	0.028	1
chr14-22870893-22872797	0.000197886294803419	1.101942812179	0.615	0.351	1
chr1-226549144-226550669	0.000198274943750832	2.04092492158327	0.154	0.038	1
chrX-317689-319291	0.00019932242688329	0.585790775951485	1	0.814	1
chr13-31160818-31162886	0.000201667568995217	0.594530597519076	0.923	0.65	1
chr14-93962652-93963600	0.000201672219401196	1.35203889142378	0.359	0.147	1
chr19-3572147-3573422	0.000201861963840663	0.837992066906259	0.795	0.558	1
chr20-33719634-33720765	0.000203648705424206	1.00662386404445	0.641	0.394	1
chr18-24075958-24076582	0.000203793067835021	2.62249826203183	0.154	0.039	1
chr21-25561566-25562566	0.000204020962650516	1.43499690876257	0.308	0.117	1
chr3-183513174-183513658	0.000204693582286344	1.84275667800617	0.154	0.038	1
chr10-5283348-5283802	0.000205061117368632	1.93685695129993	0.154	0.038	1
chr1-18901990-18903107	0.000205757210192531	1.10059267488552	0.615	0.407	1
chr19-12293740-12295142	0.000207646852813174	0.980442155012916	0.615	0.353	1
chr15-76190589-76191149	0.000208085239334414	1.91339835545987	0.179	0.05	1
chr1-18926335-18928077	0.000208142267602893	1.64260161729018	0.436	0.226	1
chr20-36943957-36944643	0.000208216546071472	1.52263018050181	0.256	0.087	1
chr1-154419185-154419815	0.000208763352334027	1.8984772287805	0.154	0.038	1
chr1-101235236-101235956	0.00020900343130529	1.36250353917653	0.282	0.1	1
chr20-18587550-18588601	0.000209554612369051	1.30607074890838	0.385	0.17	1
chr7-106111644-106112787	0.000209618531143184	0.916688272219212	0.692	0.474	1
chr17-79991294-79992080	0.00021020926152196	1.32901062436812	0.385	0.165	1
chr2-136381879-136382726	0.000211152968486936	1.70044152612701	0.359	0.158	1
chr17-50872843-50873085	0.000212463838542973	2.33590421541051	0.103	0.019	1
chr16-66315090-66315544	0.000212463842215712	2.34877935644657	0.103	0.019	1
chr4-26197105-26197830	0.000212566660239025	2.21566222310559	0.154	0.038	1
chr14-55806678-55807915	0.000213748511045388	1.37131490014827	0.462	0.23	1
chr7-1664602-1664911	0.000213861647199271	2.3231429612482	0.103	0.019	1
chr10-109956442-109957006	0.000214201528614347	2.65755123141073	0.103	0.02	1
chr19-45885365-45887031	0.000214248194769575	0.954573536816806	0.692	0.43	1
chr22-37674902-37675279	0.000214354598015446	2.02186789865981	0.205	0.063	1
chr2-32553519-32554144	0.000215075691422016	2.61960119315353	0.103	0.02	1
chr5-138741840-138742769	0.000215267632787109	2.28552280741954	0.103	0.019	1
chr9-131627592-131628983	0.000215291876428852	1.2116277943477	0.359	0.144	1
chr2-37414178-37414735	0.000215415049359706	2.3378025558116	0.128	0.029	1
chr20-8131693-8132888	0.000215463666667452	1.57175930637082	0.308	0.118	1
chr1-174204657-174205254	0.000215503012079801	2.25755987260114	0.154	0.039	1
chr1-108559470-108560508	0.00021584181453098	0.831689779946733	0.641	0.349	1
chr1-8899716-8900258	0.000215873410944422	2.54304331709167	0.128	0.029	1
chrX-70755558-70756282	0.000216472597170448	1.83881266428756	0.179	0.05	1
chr3-48634735-48635945	0.000216881646036338	0.904504344419017	0.538	0.268	1
chr17-77389186-77390478	0.00021693114993588	1.42851329199501	0.333	0.135	1
chr1-36397102-36398106	0.000217227612792146	1.22482917875103	0.436	0.209	1
chr2-46229414-46229900	0.000217722674409663	2.59484465744414	0.103	0.02	1
chr2-9779635-9780179	0.000218220781682535	2.3123505811225	0.128	0.029	1
chr10-78033400-78034339	0.000218346366303955	0.834925190222505	0.692	0.414	1
chr10-99658555-99659740	0.000218587233297387	1.2187041446421	0.513	0.272	1
chr18-13437879-13438546	0.00021872024173782	1.85104005903239	0.205	0.062	1
chr9-136848740-136849792	0.000219539444888434	0.944485833229719	0.667	0.431	1
chr1-156212557-156213599	0.000219759501648829	0.950225887510891	0.667	0.413	1
chr5-758983-759470	0.000220063201071657	2.65996885119441	0.154	0.04	1
chr2-201124055-201124468	0.000221256119084238	1.55141685385663	0.205	0.061	1
chr7-156612554-156613299	0.000221378329186281	1.52302508719395	0.282	0.103	1
chr3-14377611-14378159	0.000222264156776734	2.99650211607823	0.103	0.02	1
chr5-159915913-159916576	0.000222739527844687	2.51139658899209	0.103	0.02	1
chr14-49892088-49893728	0.00022356849919294	1.08355729745102	0.641	0.415	1
chr10-3239430-3239932	0.000223951898147288	2.08354032831338	0.128	0.028	1
chr16-48156585-48157050	0.000223951953991519	2.0921764798994	0.128	0.028	1
chr6-33620172-33620532	0.000224716234459803	2.06642158597746	0.128	0.028	1
chr19-13215511-13216267	0.000226333623848287	2.04547045555118	0.179	0.05	1
chr3-133572460-133574675	0.000226583640567856	0.653258680900268	0.897	0.738	1
chr3-50316575-50317087	0.000226840830926302	1.69178638944534	0.205	0.061	1
chr5-172764994-172765774	0.000226884002673488	0.835569722707575	0.692	0.424	1
chr3-196179261-196180250	0.000227836156116486	1.00011637306304	0.59	0.343	1
chr2-201232934-201233797	0.000229688007364936	1.03650080618281	0.513	0.266	1
chr14-95533846-95535555	0.000230321409061013	0.65904530563975	0.872	0.629	1
chr18-51196100-51198402	0.000230564509014378	0.68179746412851	0.821	0.713	1
chr11-61776500-61777680	0.000231017615499661	1.28573315030703	0.282	0.1	1
chr5-151213701-151214832	0.000231156492826231	0.836927098987948	0.564	0.286	1
chr4-24472602-24473247	0.000231291447480588	2.2295818803673	0.231	0.078	1
chr6-36755551-36756241	0.000231992510142382	2.12914351494683	0.179	0.05	1
chr2-12861291-12861806	0.000232205722433316	2.36177043542477	0.103	0.02	1
chrX-152830373-152831283	0.000232348463514768	0.856915615099618	0.615	0.342	1
chr7-24979104-24981080	0.000232569820986915	0.862609580336911	0.769	0.503	1
chr2-196233520-196234187	0.000232817299656366	1.85710071191919	0.179	0.05	1
chr14-105576764-105578129	0.000234072023529662	1.97573576444695	0.128	0.028	1
chr8-141129677-141130187	0.000234336763602299	1.73527819669369	0.179	0.05	1
chr13-29362653-29363306	0.000235240942261283	2.29795417715331	0.103	0.02	1
chr22-24849995-24850615	0.000236005294656024	2.29795417715331	0.103	0.02	1
chr6-149045377-149045704	0.000236771793441179	2.27319764144392	0.103	0.02	1
chr14-20697548-20698057	0.000236798339674708	2.11839951838259	0.128	0.029	1
chr11-66957730-66959092	0.000237337946641636	0.88147544885231	0.744	0.492	1
chr7-40052170-40052774	0.000237435591257124	2.12706190193084	0.154	0.039	1
chr2-31319415-31320059	0.000237540633182844	2.27319764144392	0.103	0.02	1
chr15-40568963-40569910	0.000238228200975559	0.928533169426155	0.538	0.275	1
chr11-107927910-107928813	0.000239123710000032	1.71536334304222	0.308	0.124	1
chr14-68734132-68734774	0.000239274209024476	2.57050578498608	0.103	0.02	1
chr15-76930819-76932275	0.000239490867220849	0.769890752796188	0.718	0.43	1
chr12-53102890-53103579	0.000240236582133897	1.73247490358667	0.205	0.062	1
chr12-48890552-48891417	0.000240282985894411	1.61797958859572	0.231	0.075	1
chr19-6753129-6754021	0.000240977170896128	1.37566505706205	0.41	0.193	1
chr15-85927797-85928345	0.000241401259899699	2.51139658899209	0.103	0.02	1
chr2-61537734-61538941	0.000241465797511289	0.588805598272786	0.872	0.661	1
chr12-120254344-120254585	0.00024165611854202	2.06642158597746	0.128	0.029	1
chr2-25322661-25323428	0.000241917033121834	2.08335064965274	0.154	0.039	1
chr3-4825856-4826134	0.000242474386888569	2.05793779000553	0.128	0.029	1
chr11-121464185-121464920	0.000242531112174806	1.43260184758541	0.256	0.087	1
chr5-147453386-147454269	0.00024265977634068	1.99391854064803	0.154	0.039	1
chr9-126398516-126398762	0.000243303997551828	1.89217871191701	0.154	0.039	1
chr19-49127634-49128611	0.000243879963704364	0.830707942072027	0.692	0.429	1
chr1-998667-999369	0.000244053060875087	1.75473798272793	0.179	0.05	1
chr17-64781412-64781666	0.000246752266799455	1.87344648787289	0.154	0.039	1
chr15-84980272-84982230	0.000247051891031354	1.05505319554386	0.718	0.557	1
chr2-73385162-73386619	0.000247246395217312	0.977165756865356	0.692	0.506	1
chr11-14907320-14908042	0.00024758189065923	1.56751351083359	0.282	0.105	1
chr8-143026007-143027117	0.000247661340473569	0.936356271738035	0.692	0.434	1
chr19-3154817-3155471	0.000247789916598479	1.83790230692319	0.231	0.076	1
chr6-118796250-118796953	0.000249248908625326	1.27416365623855	0.436	0.211	1
chr17-50909158-50909564	0.000249320691560211	1.7212637452807	0.205	0.062	1
chrX-38326741-38327840	0.000249842187633598	1.25626176816754	0.436	0.207	1
chr20-5749833-5750878	0.000250328589391133	1.33475585829183	0.385	0.166	1
chr4-151362488-151363071	0.000250630723149601	1.50396080100138	0.231	0.074	1
chr19-14574196-14574524	0.00025063087930946	1.50076229875759	0.231	0.074	1
chr12-6851029-6853333	0.000250660376998765	0.843389597493319	0.846	0.797	1
chr7-70307373-70308087	0.000250794406592562	1.93632693730664	0.128	0.029	1
chr1-111515696-111516530	0.000253134575771782	1.67378775422979	0.179	0.05	1
chr22-38467486-38468256	0.000254272906554782	2.25465272702912	0.128	0.029	1
chr3-27638967-27639855	0.000254296499265377	1.69909945664697	0.205	0.062	1
chr1-28913878-28915704	0.000254773533449403	0.934088274816991	0.615	0.381	1
chr6-32609446-32610409	0.000255872408574568	1.63583803046183	0.359	0.155	1
chr7-98872348-98872642	0.000256669826764588	2.3231429612482	0.103	0.02	1
chr7-50266441-50267385	0.00025700462347421	1.29287651214661	0.41	0.185	1
chr14-35341416-35341961	0.000258096046119829	2.42404032480334	0.154	0.04	1
chr1-206725457-206726578	0.000259164289500305	1.85618173268654	0.231	0.077	1
chr1-182601316-182601706	0.000259586110199528	2.07370841921924	0.179	0.051	1
chr6-149271362-149272080	0.000259640033878804	2.04111841434371	0.128	0.029	1
chrX-30712694-30713548	0.000259640033878804	2.04111841434371	0.128	0.029	1
chr19-44760635-44761326	0.000260076586428411	2.07676396918753	0.179	0.051	1
chr13-26930096-26930568	0.000260824301990153	2.26097687994595	0.103	0.02	1
chr7-30026287-30027476	0.000262929372074882	1.18991669895378	0.538	0.291	1
chr6-137218363-137219651	0.000263423515242014	0.965043358480077	0.641	0.334	1
chr1-63593062-63594696	0.000263750974212291	0.937485634475799	0.615	0.356	1
chr7-50659976-50660644	0.000263785169492805	2.28448706094909	0.179	0.052	1
chr6-137094279-137095043	0.000264501017957401	2.32078477948643	0.128	0.029	1
chr7-5512767-5514196	0.000264748163620139	1.03769707403065	0.487	0.239	1
chr1-148334114-148335306	0.000264834061639467	1.5036025897679	0.385	0.18	1
chr2-223836898-223838070	0.000265209578842621	1.68301892480095	0.333	0.141	1
chr6-137033487-137034218	0.000265723981258122	2.31634059841641	0.179	0.051	1
chr9-14322115-14322906	0.000266475646131567	1.56527288286614	0.282	0.106	1
chr11-2299262-2299487	0.000266741374015255	2.13296714371077	0.103	0.02	1
chr7-135210622-135212102	0.000267333740367748	0.774145421575898	0.821	0.526	1
chr11-108236110-108237456	0.000267356488216175	1.34299455813547	0.462	0.247	1
chr10-43231347-43231820	0.000268251441989728	2.46885390305876	0.128	0.029	1
chr8-25457527-25459361	0.000269617070359159	0.655652847966448	0.872	0.739	1
chr17-30363390-30364270	0.000270149802886905	1.54230811174257	0.308	0.119	1
chr19-55338364-55340146	0.000270378669259032	0.603561059047986	0.949	0.761	1
chr2-38594638-38594993	0.000270738318942278	2.26275534131705	0.128	0.029	1
chr12-6924247-6924618	0.000271236281842684	1.31932713775309	0.308	0.117	1
chr19-38683783-38684639	0.000272147530559941	1.67658401526871	0.154	0.039	1
chr4-83034283-83035504	0.000272862262028206	0.714739244617544	0.821	0.614	1
chr16-57998567-57998911	0.000273211813182976	2.04690988803231	0.154	0.039	1
chr15-51861588-51862305	0.000273309110779573	1.48594197662609	0.256	0.089	1
chr2-8310575-8311226	0.000273553586223993	1.86725607556667	0.154	0.039	1
chr2-219387047-219388794	0.000273787660142185	0.615502674278784	1	0.78	1
chr5-160421606-160422004	0.000275712675861569	1.13452445880582	0.385	0.163	1
chr13-99434148-99434838	0.00027593043966939	1.37910182543065	0.436	0.221	1
chr19-7868682-7870812	0.000276178714825248	0.78932864846408	0.744	0.502	1
chr11-2928809-2929811	0.000276430325766493	2.21846613820992	0.205	0.064	1
chr6-27120732-27121209	0.000276866103569611	2.04111841434371	0.128	0.029	1
chr18-21735488-21735876	0.000277176897910009	2.01723029234532	0.154	0.039	1
chr1-201113729-201115149	0.000277351173530399	1.4227123617509	0.41	0.198	1
chr1-212699012-212700800	0.000277862442250018	1.25075534866402	0.308	0.116	1
chr16-74700146-74701320	0.000278175465116424	1.55311147094288	0.256	0.09	1
chr1-154181994-154183448	0.000278207295394448	0.796684107335432	0.641	0.361	1
chr15-80151927-80153551	0.000278303760757509	1.26017912652217	0.538	0.307	1
chr1-224113586-224114901	0.000279555772719861	1.00247640064387	0.41	0.177	1
chr11-62804780-62806101	0.000279684953118427	0.914168560125438	0.667	0.423	1
chr8-102096146-102096628	0.000279725337125585	2.65755123141073	0.103	0.02	1
chr5-96702364-96703588	0.000280667977696029	1.00387695048323	0.487	0.24	1
chr16-57475568-57476367	0.000280848251469929	1.36868947290484	0.333	0.134	1
chr14-95495532-95496360	0.00028231142180053	2.27319764144392	0.103	0.02	1
chr3-124619768-124620865	0.000283029790133219	2.6749021096028	0.154	0.04	1
chr20-51541019-51542942	0.000283219704699204	1.24792273665808	0.59	0.323	1
chr1-152013505-152013974	0.000283293360892725	2.60716982341976	0.103	0.02	1
chr17-31391256-31391919	0.000283393790706387	1.99180573754821	0.128	0.029	1
chr1-58815244-58815587	0.000283517009715793	2.30396540382462	0.128	0.029	1
chr11-74492709-74494137	0.000283961640108157	0.816742394704845	0.821	0.545	1
chr7-74650523-74650850	0.000284112549481806	2.27319764144392	0.103	0.02	1
chr1-151280950-151282944	0.000286059084586711	0.782306778689419	0.897	0.723	1
chr12-31748985-31749594	0.000286906945854448	2.25465272702912	0.128	0.029	1
chr3-52897024-52897785	0.000290092965676102	1.14057642051946	0.564	0.337	1
chr19-56594850-56595792	0.000290287132936157	1.19722590961944	0.359	0.149	1
chr3-169771648-169773797	0.000290394858146808	0.721682471599662	0.769	0.495	1
chr15-68228917-68230303	0.000290442811642432	0.965894964505153	0.692	0.416	1
chr7-33062079-33063392	0.000290806823866194	0.737660549688356	0.795	0.56	1
chr11-59565699-59566575	0.00029167733539294	1.55559864738127	0.256	0.09	1
chr1-205228460-205229806	0.000291890886922083	1.51908368854911	0.333	0.141	1
chr3-32501792-32503097	0.000292487765986556	1.27986050294114	0.41	0.193	1
chr20-63552546-63554152	0.000294134227948653	0.872754372974912	0.692	0.459	1
chr11-71786311-71787877	0.000294265799387647	0.806866101825607	0.795	0.619	1
chr20-33992799-33994648	0.000295524928737657	0.719098815716602	0.872	0.711	1
chr15-75639439-75641156	0.000296365860023435	0.769520930515065	0.744	0.512	1
chr1-32205264-32205941	0.000296896368519867	1.5650054762418	0.333	0.136	1
chr15-69713716-69714599	0.000296918956902252	1.25440224811525	0.359	0.151	1
chr10-43594882-43595546	0.000296967054753094	2.03278169156481	0.128	0.029	1
chr19-38667059-38667340	0.000297907863313538	2.32926857545837	0.128	0.029	1
chr3-40452614-40453493	0.000299179078755765	0.943602993352995	0.718	0.469	1
chr10-100184910-100186550	0.000299931835952902	0.975636719769815	0.538	0.291	1
chr2-393647-394714	0.000300154471850402	1.42762319946185	0.256	0.089	1
chr2-86440555-86442911	0.000301601946654289	0.630216666623289	0.846	0.686	1
chr5-148808793-148809675	0.000301622842984501	1.60865286183577	0.231	0.076	1
chr12-6723440-6724708	0.000301645233872529	0.940216867484114	0.667	0.413	1
chr6-167141844-167142487	0.000301853610089342	2.29562868104571	0.128	0.029	1
chr19-40603605-40604342	0.000302175993433181	1.13830834640142	0.59	0.379	1
chr18-80033096-80034640	0.000303008399673897	0.789237480955292	0.923	0.708	1
chr3-115512541-115513708	0.000304980890129015	1.80735602113734	0.179	0.051	1
chr2-183078207-183079342	0.000305111431795335	1.80497995675764	0.231	0.077	1
chr13-21175939-21177186	0.000305127494532101	0.99320153671306	0.615	0.344	1
chr17-39621925-39622600	0.000305207975030523	1.35839948627805	0.359	0.152	1
chr17-80414194-80415695	0.000305228464025033	0.973447223177359	0.513	0.257	1
chr1-151734930-151735368	0.000306119299428433	2.31049359684281	0.103	0.02	1
chr11-118400815-118401980	0.000306894066660703	0.918408313553906	0.513	0.255	1
chr1-224106609-224107016	0.000307085751193365	2.31049359684281	0.103	0.02	1
chr1-243848846-243851274	0.00030783860302195	1.216828529146	0.615	0.398	1
chr1-200905376-200906138	0.000308671009495028	2.24659536545353	0.128	0.029	1
chr4-152696675-152697372	0.000308752139046888	1.55990374068395	0.231	0.076	1
chr21-44914890-44915101	0.000309026810000487	2.28552280741954	0.103	0.02	1
chr5-151770577-151772696	0.000310407115726299	0.634060826244111	0.897	0.775	1
chr4-47531333-47532058	0.000310921413396297	1.78092854503051	0.179	0.051	1
chr19-38317161-38317375	0.000310978751905459	2.24885876898586	0.103	0.02	1
chr5-172462127-172462483	0.00031195890483892	2.24885876898586	0.103	0.02	1
chr16-87324258-87325023	0.000313049531507191	1.68307890713737	0.179	0.051	1
chr5-113293985-113295121	0.000313085396567385	1.6269137689148	0.256	0.092	1
chr14-65208007-65208365	0.000314915592725893	2.2013792557755	0.103	0.02	1
chr1-100439995-100440494	0.000315405610661228	1.53936367034276	0.359	0.156	1
chr17-19337915-19338431	0.000317213263600805	2.02449286652296	0.128	0.029	1
chr19-15223003-15223740	0.000318690914406216	1.90206433332733	0.308	0.126	1
chr10-124657643-124658223	0.000320448167796878	2.15218698520549	0.154	0.04	1
chr3-179260938-179261662	0.000322054430323527	1.53559669567406	0.282	0.105	1
chr19-48713617-48714678	0.000322191220261508	0.834429080779348	0.692	0.525	1
chr3-138434203-138434809	0.000322461648221765	1.95196152738803	0.128	0.029	1
chr10-3782186-3782856	0.000322683390879104	1.29930557563606	0.385	0.169	1
chr1-6205819-6206377	0.000322713000211327	2.08951461317191	0.154	0.04	1
chr17-65179081-65180188	0.000323577137518459	1.92482336680211	0.179	0.051	1
chr6-52419685-52420653	0.000326432625861492	1.02764269287165	0.615	0.392	1
chr6-158535891-158537589	0.000326612898179135	1.90959079058469	0.256	0.094	1
chr15-33201456-33202206	0.000327738448340333	1.66916452047174	0.179	0.051	1
chr12-22334547-22335947	0.000327906960946564	1.19291563075017	0.462	0.23	1
chr1-147171893-147173276	0.000328308047293788	0.930136704109914	0.641	0.366	1
chr6-41080438-41080953	0.00032851865741454	2.5013569190644	0.128	0.03	1
chr15-33194291-33195192	0.00032894696923236	1.30275815243243	0.436	0.231	1
chrX-120302083-120302847	0.000329903709269535	1.82075354268251	0.179	0.051	1
chr19-40442783-40444972	0.000330852147358689	0.572806481041782	0.897	0.707	1
chrX-132216485-132218732	0.000330908164309927	0.999024494969639	0.513	0.269	1
chr16-3023304-3024463	0.000331171740682619	0.823348455717322	0.744	0.464	1
chr6-111764267-111764690	0.000331672415539192	1.42762319946185	0.256	0.089	1
chr19-47182377-47182720	0.000332579242263732	2.4608412915331	0.128	0.03	1
chr14-91253155-91253722	0.000332746951830143	1.76413689418747	0.231	0.078	1
chr5-178153380-178154290	0.000332803399251585	1.04290771108873	0.615	0.355	1
chr11-64864859-64865154	0.00033309103801578	2.04950359164159	0.128	0.029	1
chr8-142614163-142614855	0.000334998072070087	1.89276287982742	0.205	0.065	1
chrX-48712852-48714179	0.000336500543149614	1.40100530855492	0.333	0.14	1
chr22-21641595-21642580	0.000337576371271241	0.725906545837845	0.718	0.461	1
chr17-32323815-32324161	0.000337746771683218	2.27319764144392	0.103	0.02	1
chr7-151795143-151795730	0.000337802975138542	3.03167624370811	0.103	0.021	1
chr7-2522084-2522640	0.000337932009237243	1.94872171814049	0.205	0.064	1
chr10-93079866-93080562	0.000338801493243949	2.26097687994595	0.103	0.02	1
chr10-98028085-98028517	0.000338801493243949	2.26097687994595	0.103	0.02	1
chr8-118120427-118120895	0.000339859146719863	2.24885876898586	0.103	0.02	1
chr16-3129146-3129862	0.000340090204391367	1.54209273751546	0.385	0.182	1
chr15-63466377-63467045	0.000340205982610675	1.50941988955897	0.256	0.091	1
chr19-13172176-13173061	0.000340481373097771	1.82075354268251	0.179	0.051	1
chr6-31739491-31740541	0.00034086935061167	0.989479210231631	0.59	0.351	1
chr9-79570945-79573445	0.000341728633652274	0.669794176517165	0.846	0.745	1
chr9-127223982-127225828	0.000342754178281224	0.913426422204676	0.718	0.449	1
chr10-99430180-99431213	0.000343573305564285	0.97109793583649	0.667	0.429	1
chr12-66279071-66279470	0.000344096299113598	2.88861548984365	0.128	0.03	1
chr19-42301764-42303153	0.000344563920717791	1.11470181993824	0.513	0.278	1
chr2-85538224-85540002	0.000345378194499625	1.07534343943084	0.667	0.415	1
chr6-141848181-141848907	0.000345929674986478	1.74871895168681	0.154	0.04	1
chr10-49309627-49310746	0.000346266727143747	2.16676772782182	0.103	0.02	1
chr20-59933104-59934326	0.000347308109411641	0.949947190209304	0.462	0.213	1
chr19-32224446-32224900	0.00034734552535556	2.16676772782182	0.103	0.02	1
chr9-21993866-21995954	0.000347444541726325	0.997817299945243	0.538	0.286	1
chr11-59207718-59208373	0.000347511795938542	1.93632693730664	0.128	0.029	1
chr6-41344889-41345283	0.000347889443108963	2.23858275392786	0.128	0.03	1
chr11-36746902-36747438	0.000348534742654661	1.55691092856194	0.231	0.077	1
chr19-49868986-49870096	0.000348852545245146	0.851184306023453	0.667	0.417	1
chr19-54462828-54464981	0.000349082342329105	0.898191605566273	0.795	0.532	1
chr7-69597903-69598661	0.000349313297253393	1.55815150057775	0.179	0.051	1
chr7-103347305-103348171	0.000349739168237247	1.43755797593409	0.308	0.123	1
chr16-327009-327645	0.000350931021042461	1.79989612629437	0.256	0.091	1
chr17-57892183-57892804	0.000351545591759419	1.88497494138969	0.179	0.052	1
chr19-49019271-49019845	0.000352497041484235	1.82921113711478	0.205	0.064	1
chr10-122515659-122516230	0.00035309948162178	2.63749300643385	0.128	0.03	1
chr17-29154791-29155849	0.000353112240312791	2.01723029234532	0.154	0.04	1
chr2-8678721-8679276	0.000353520349174393	1.31963420914431	0.359	0.155	1
chr6-2853724-2854385	0.000353767032009774	1.8148398817709	0.205	0.065	1
chr15-91032823-91033474	0.000353936015720298	2.09570502547813	0.154	0.04	1
chr1-46065370-46065724	0.00035413456397238	2.05793779000553	0.128	0.03	1
chr11-128776086-128776766	0.000354337978986121	1.82524717445187	0.179	0.052	1
chr9-503814-505145	0.000354530051914787	1.32294747236755	0.462	0.247	1
chr19-20166802-20167648	0.000354995204912104	1.10430164685301	0.462	0.227	1
chr1-206583271-206583942	0.00035564581322539	1.46292337300018	0.231	0.076	1
chr11-75802946-75803559	0.000356062366959187	1.72085369847013	0.179	0.051	1
chr2-201642141-201643585	0.000356605375596553	1.07767526586748	0.487	0.238	1
chr20-63215417-63216777	0.000357078399787652	0.738136189705318	0.667	0.382	1
chr10-30436912-30437384	0.000357318889781537	1.71131687080543	0.179	0.051	1
chr1-23524725-23525266	0.000357598238804469	2.00805673001604	0.128	0.03	1
chr19-43700650-43701669	0.000358352809083543	1.707481852017	0.256	0.094	1
chr2-42089333-42089659	0.000358759463494134	2.00805673001604	0.128	0.03	1
chr8-11456227-11457551	0.000358928181100295	0.999595178275225	0.615	0.341	1
chr4-77818610-77820746	0.000359172875117527	0.821692184735948	0.795	0.607	1
chr17-77400147-77400929	0.000359699183370455	1.41318026955208	0.308	0.121	1
chr2-199850440-199851533	0.000360550082732374	1.17553313579217	0.41	0.192	1
chr19-48881764-48882057	0.000361092082188854	1.98374837597262	0.128	0.03	1
chr15-75728159-75728643	0.000361428231370763	1.80677042523047	0.154	0.04	1
chr17-81222367-81223578	0.0003634328828624	0.656585458819048	0.821	0.59	1
chr6-43397757-43398355	0.00036373660432868	1.87966357692144	0.154	0.04	1
chr2-134217161-134218302	0.000364864918078449	2.36210280821308	0.154	0.04	1
chr6-31402760-31403713	0.000364981434717478	1.55062857496689	0.256	0.092	1
chr3-187999616-188000828	0.000365215445035528	1.49820581890198	0.282	0.107	1
chr13-52011145-52012515	0.000365381376273607	0.778462715298855	0.744	0.459	1
chr12-46370947-46373020	0.00036629120103933	0.720839058220816	0.769	0.55	1
chr3-37242684-37243753	0.000367089369345971	0.935977383404062	0.564	0.29	1
chr21-17799294-17799744	0.000368577716917569	2.80941770610287	0.103	0.021	1
chr14-69242428-69242940	0.000369718849569379	2.23684159845384	0.103	0.02	1
chr14-100246783-100247123	0.000369718877747966	2.24885876898586	0.103	0.02	1
chr9-69035327-69036678	0.000372244112479534	0.909019996982181	0.538	0.278	1
chr19-42217043-42218108	0.000372654323072358	0.750717421710926	0.692	0.425	1
chr16-80996733-80997769	0.000372709631843382	1.63721018950624	0.179	0.051	1
chr16-28549357-28549602	0.000373818024589523	2.07495556633069	0.128	0.03	1
chr10-70982104-70982761	0.000374309362127524	2.2013792557755	0.103	0.02	1
chrX-15203640-15204564	0.000374705275337805	2.73990665462648	0.103	0.021	1
chr4-70704094-70705892	0.000375013794202206	1.16560901277816	0.513	0.284	1
chr12-4829255-4829847	0.000375578374725763	2.24546444334553	0.154	0.041	1
chr16-68237197-68238086	0.000376789442701532	1.24714172751732	0.462	0.227	1
chr17-45131956-45133455	0.000377419997211295	1.0082405967471	0.538	0.286	1
chr2-96954242-96954825	0.000377727050219198	2.46579326186294	0.103	0.021	1
chr10-131900169-131901877	0.000377932662122944	0.844563510964218	0.718	0.533	1
chr13-19984708-19985271	0.000377942662284099	2.17603521032379	0.128	0.03	1
chr4-2281222-2282405	0.000378681227764762	1.19274278686311	0.538	0.308	1
chr1-23167469-23169027	0.000379783337642438	1.09039469894572	0.462	0.228	1
chr17-17154701-17155301	0.000381216246190111	2.43251251928566	0.103	0.021	1
chr2-231601519-231601919	0.000382687472325684	1.58531512845912	0.205	0.064	1
chr15-90856533-90857081	0.000383244287009266	1.81180805200808	0.179	0.052	1
chr12-110741405-110741698	0.000383580374379541	2.00805673001604	0.128	0.03	1
chr19-733922-734369	0.000384295646508341	1.66916452047174	0.179	0.051	1
chr10-89643616-89645511	0.000384445738031473	1.03299498493595	0.487	0.233	1
chr1-18912918-18913380	0.00038564099035547	1.66455605492946	0.179	0.051	1
chr3-72756598-72757322	0.000385650036272722	1.32825497323648	0.333	0.139	1
chr2-118003045-118003707	0.000386564943377527	1.58102908697404	0.231	0.078	1
chr5-131336688-131337783	0.000387180070737732	1.79848341769351	0.231	0.08	1
chr19-17555053-17556462	0.000387860290864139	0.822646954264937	0.667	0.406	1
chr3-197735952-197737452	0.000388386912138838	0.914144348680092	0.667	0.443	1
chr21-45255271-45256451	0.000388545958075781	1.95984282235797	0.128	0.03	1
chr18-79245434-79245997	0.000388580845081702	1.9654321446423	0.179	0.053	1
chr1-16440151-16441589	0.000388919613306585	1.26073774025861	0.487	0.26	1
chr14-73785849-73786231	0.000389095788285635	1.88066876467053	0.205	0.066	1
chr2-55616466-55618948	0.000389337270663494	0.635222601598693	0.821	0.624	1
chr14-77799702-77800710	0.000390400838277479	1.1494884617265	0.487	0.258	1
chr13-30114504-30115301	0.000390875865898482	0.938279767107287	0.462	0.213	1
chr6-145372420-145373001	0.00039256107192546	2.62177323737949	0.128	0.03	1
chr3-183385844-183386337	0.000396315023757739	2.23346957857301	0.154	0.041	1
chr2-102227409-102228080	0.000397303125756657	1.70849119516336	0.256	0.094	1
chr16-69310620-69311890	0.00039797510405893	0.852999507009079	0.718	0.498	1
chr10-30529222-30530112	0.000398263902094794	1.21876762818148	0.487	0.256	1
chr9-83816917-83818197	0.000398507000382325	1.11001991112966	0.59	0.343	1
chr10-43408558-43410048	0.00039987668614598	0.642419078087386	0.795	0.556	1
chr21-45923011-45923487	0.000400912182596776	2.0349646810048	0.154	0.041	1
chr1-150233813-150236608	0.000401112091560776	0.624717358274201	0.872	0.618	1
chr1-207751464-207752925	0.000401386783577552	0.847598289262311	0.615	0.356	1
chr22-37419672-37420549	0.00040164217343064	2.18370695501625	0.128	0.03	1
chr7-127347320-127348237	0.000402011638142457	1.04530343312402	0.385	0.166	1
chr1-53325820-53326915	0.000402522924241021	0.998535861526805	0.59	0.335	1
chr9-71910141-71911867	0.000403745621134207	0.781697765096073	0.744	0.562	1
chr20-37071409-37071943	0.000403955715493874	2.17603521032379	0.128	0.03	1
chr11-118872349-118872718	0.000404520162906176	1.63721018950624	0.179	0.052	1
chr1-150066783-150068056	0.000406183957253267	1.1460836230155	0.385	0.17	1
chr12-132686677-132688058	0.000409220907339623	0.751346662433242	0.692	0.437	1
chr11-71639071-71639734	0.000410342773157724	1.99391854064803	0.154	0.041	1
chr16-26597882-26598657	0.000411787558963644	1.26571434208614	0.282	0.105	1
chrX-3814403-3816224	0.000412663588586381	0.807709733932704	0.667	0.396	1
chr10-17227953-17230891	0.000412995089241853	0.777791929312067	0.821	0.594	1
chr1-155085774-155086347	0.00041455366137705	1.38102868642267	0.333	0.142	1
chr5-103119229-103120988	0.000415317003044956	0.757582406912266	0.744	0.477	1
chr5-131312073-131313149	0.000416830927663401	1.53318934325869	0.231	0.078	1
chr3-48478490-48479745	0.000417193221781558	1.23875344101477	0.436	0.209	1
chr19-35066718-35067452	0.000417307306725023	1.53139397567879	0.282	0.107	1
chr7-127856492-127857325	0.00042041877385872	1.6664786944779	0.205	0.065	1
chr16-1781686-1783404	0.000420474204983244	0.70957952568954	0.821	0.573	1
chr15-78709165-78709736	0.000420944984216579	2.02311756611585	0.154	0.041	1
chr10-92901597-92902296	0.000421928004980467	1.47176041196492	0.205	0.064	1
chr6-142906997-142907860	0.000422216261727933	1.60457547720341	0.308	0.127	1
chr3-50616587-50617616	0.000422690967730726	1.06329321675962	0.59	0.371	1
chr20-43448643-43449276	0.00042302630709305	2.19917392678755	0.128	0.03	1
chr5-52948364-52948864	0.000425390614940059	1.67949168527662	0.231	0.079	1
chr5-150161275-150161936	0.000427727703668845	1.99971125979928	0.154	0.041	1
chr6-162726960-162728270	0.000429670161467677	0.87664154315505	0.615	0.353	1
chr1-201170450-201171689	0.00043212003280536	1.63647087854669	0.282	0.108	1
chr19-45405004-45406740	0.000432392623338873	1.00418923444495	0.641	0.394	1
chr10-14958972-14960280	0.000432759686065315	0.782045027547348	0.615	0.349	1
chr1-61049714-61050771	0.000433030104680326	1.53189842938235	0.308	0.124	1
chr14-34331592-34332022	0.000433072411697109	2.27319764144392	0.103	0.021	1
chr4-152584609-152585492	0.000433312404927974	1.99180573754821	0.128	0.03	1
chr11-44596301-44597454	0.00043333000085947	1.33656631775445	0.333	0.139	1
chr5-132746847-132748109	0.000434284510843589	1.3526409491519	0.41	0.198	1
chr1-151472937-151473769	0.000434387221262733	2.26097687994595	0.103	0.021	1
chr1-19484387-19484586	0.00043469007132636	1.98374837597262	0.128	0.03	1
chr3-31522064-31522527	0.00043469007132636	1.98374837597262	0.128	0.03	1
chr2-148813605-148814107	0.000434690121397034	1.96776740863784	0.128	0.03	1
chr1-109776676-109777197	0.000434820798464932	1.8148398817709	0.205	0.066	1
chr3-98555582-98556647	0.000434971873767127	1.82316640543398	0.231	0.079	1
chr1-212011926-212012280	0.00043512964543318	1.62002909805103	0.205	0.065	1
chr21-36145268-36145561	0.00043607187367529	1.98374837597262	0.128	0.03	1
chr9-128127271-128128646	0.000436234085229922	0.830444855640959	0.744	0.482	1
chr17-2215096-2216201	0.000438487475006612	1.14733373415087	0.385	0.172	1
chr17-78338853-78339139	0.000438846451624862	1.95984282235797	0.128	0.03	1
chrX-132022136-132024246	0.00043888193135671	0.983460343902218	0.487	0.252	1
chr16-89723503-89724002	0.00043894348965304	1.4482216753632	0.436	0.234	1
chr10-6409852-6410664	0.0004392673129161	1.50025786086481	0.282	0.107	1
chr9-133048359-133048849	0.000439681915262549	2.21310344875409	0.103	0.021	1
chr5-158874858-158875703	0.000440152649261307	2.72864025134385	0.103	0.021	1
chr6-79946292-79947887	0.000440431149440153	1.37907018786286	0.282	0.107	1
chr13-39037387-39038856	0.000440755806004075	1.03183039994768	0.538	0.313	1
chr1-108504529-108505952	0.000441782441160566	2.454614159711	0.103	0.021	1
chr9-127568288-127570282	0.000441787521579258	1.42742444483723	0.487	0.254	1
chr16-3653788-3654561	0.000442532153581005	2.43706705447417	0.128	0.031	1
chr20-62291926-62292465	0.000443690246477572	2.16676772782182	0.103	0.021	1
chr1-21963791-21964313	0.000443831755741585	1.56638450925477	0.205	0.064	1
chrX-12973456-12973692	0.000444978616965666	1.7544201054679	0.154	0.041	1
chr16-30394897-30395922	0.000445564617076657	1.18039952675619	0.333	0.137	1
chr9-134641189-134641781	0.000445834888437712	3.01469295597915	0.103	0.021	1
chr4-17511431-17512380	0.000445840535361516	1.55582717985443	0.385	0.183	1
chr7-135281317-135281981	0.000447094268163012	1.64635891590194	0.256	0.095	1
chr6-33787735-33789377	0.000447560267011074	0.853312543109567	0.615	0.38	1
chr2-9799318-9799999	0.000448741858755201	1.35598585274926	0.282	0.106	1
chr16-11076196-11076715	0.000449085065113769	2.11086550328543	0.103	0.021	1
chrX-65694916-65695144	0.00044908519286016	2.09994037115868	0.103	0.021	1
chr1-67684679-67686785	0.000449147758084113	0.709741435609962	0.769	0.559	1
chr20-37042728-37044411	0.000451886179953017	1.40777727189796	0.308	0.123	1
chr7-107879270-107879693	0.000451904023920508	1.81866638397804	0.154	0.041	1
chr12-92403722-92404210	0.000452243907919773	1.25821545714026	0.308	0.121	1
chr19-58450972-58452100	0.00045358406077231	0.866075624290647	0.59	0.349	1
chr13-30158435-30159056	0.000454956922971683	2.16352214628178	0.154	0.042	1
chr3-31531512-31533816	0.000455250131983712	0.745372949972906	0.821	0.682	1
chr19-8831616-8833125	0.000456000075150815	0.851912145512664	0.821	0.665	1
chr10-101587587-101588466	0.000459368504490829	1.21639933562496	0.359	0.153	1
chr17-47895258-47896736	0.000460155297444004	0.660834085436704	0.769	0.698	1
chr16-25014114-25015900	0.000461587557793056	1.0865841074735	0.564	0.345	1
chr2-69913971-69915412	0.000462603518507086	0.723074312102806	0.821	0.624	1
chr10-119517586-119518096	0.000463700636527449	1.96776740863784	0.128	0.03	1
chr19-9791534-9793329	0.000464784240019332	0.862880408677612	0.744	0.599	1
chr22-37518788-37519823	0.000464838897121082	1.90426513419444	0.154	0.041	1
chr1-233294753-233295886	0.000466278729384125	1.34565368016025	0.333	0.142	1
chr16-46688312-46690268	0.000469052703820194	0.75513535686842	0.795	0.623	1
chr15-81296323-81297086	0.000469953755303972	1.11081763285461	0.41	0.191	1
chr1-2642278-2643476	0.000470302539720562	0.951668739913454	0.59	0.328	1
chr11-111436501-111437073	0.000471155746671077	1.96201211797112	0.231	0.083	1
chr4-25376563-25377906	0.000473985093442939	1.04506983554657	0.641	0.426	1
chr7-105589086-105589772	0.00047491182671197	1.61037302960041	0.179	0.052	1
chr5-112878640-112879119	0.000475450481973794	2.51139658899209	0.103	0.021	1
chr5-43041838-43043369	0.000476575084130881	1.19855540434257	0.513	0.273	1
chr2-56183566-56184052	0.000476872333662516	2.49985990486287	0.103	0.021	1
chr7-29921301-29921757	0.000477730942981648	2.18974957299187	0.103	0.021	1
chr12-53231829-53233261	0.000478246775378724	1.84950771704737	0.308	0.13	1
chr10-70381815-70382935	0.000478815762964087	1.01313436650145	0.487	0.243	1
chr1-21175431-21177310	0.000479682567080496	0.860519290367241	0.667	0.406	1
chr16-2904013-2906020	0.000479988184433976	0.982187324689803	0.692	0.478	1
chr18-32157841-32158621	0.00048133745428384	1.63290715659393	0.231	0.079	1
chr19-2476769-2477166	0.000481693399745343	1.51565066335278	0.231	0.079	1
chr16-72092986-72094361	0.000481797002505905	0.889364415057699	0.692	0.435	1
chr17-60078015-60079186	0.00048192555419984	1.38469601573867	0.333	0.142	1
chr8-122638744-122639341	0.000482044464376848	2.14414624586272	0.103	0.021	1
chr11-104897465-104898756	0.000482784556984952	2.33102427213182	0.128	0.031	1
chr2-10493267-10493983	0.000483770907236286	1.820158954545	0.308	0.136	1
chr7-50339960-50340488	0.000485147596682198	1.71938429317071	0.256	0.097	1
chr1-58941530-58942405	0.000485879533543532	1.41771715162876	0.256	0.092	1
chr14-89620825-89621399	0.00048656486715616	1.61489231259118	0.256	0.094	1
chr2-3222508-3223530	0.000487055296899158	1.72812450975085	0.205	0.066	1
chr7-8131738-8132566	0.000488196107900084	1.38349046220243	0.41	0.2	1
chr2-111117052-111117290	0.000488517024345427	2.04246651547906	0.205	0.068	1
chr4-2755712-2756710	0.000488575815400775	0.976188061553843	0.59	0.342	1
chr4-1855339-1856968	0.000488862075622203	0.939055449497339	0.667	0.447	1
chr17-64145170-64147017	0.000489437382458737	0.657666463382608	0.795	0.505	1
chr3-49673289-49674820	0.000489934415110594	0.666524024683558	0.795	0.583	1
chr16-28534451-28535192	0.000492157872335962	2.09138720986368	0.154	0.042	1
chr2-135530179-135532141	0.000493208298533542	0.710436686868769	0.872	0.677	1
chr13-49443377-49445380	0.000493974321075281	0.58169478855642	0.923	0.71	1
chr5-75336160-75337873	0.000494326261963363	0.685928954182089	0.744	0.542	1
chr18-45664927-45665718	0.000494849518428145	1.53908327332949	0.231	0.079	1
chr19-12769551-12769998	0.000495440090392082	1.53318934325869	0.231	0.079	1
chr11-77046965-77047996	0.000496087878676842	0.884238585343923	0.513	0.259	1
chrX-107825444-107827117	0.000496214044843174	1.56546830823698	0.256	0.093	1
chr3-13009299-13009762	0.000496427242070332	1.7205463063922	0.154	0.041	1
chr16-87868966-87869842	0.000496429746721873	0.742846707189055	0.615	0.329	1
chr13-40388471-40389683	0.000496773609228685	0.890729157797939	0.59	0.353	1
chr5-1315518-1316778	0.000497015295615779	1.36607964569701	0.385	0.182	1
chr20-44644586-44645081	0.000497379799906783	1.60153711419554	0.179	0.053	1
chr6-166997545-166998080	0.000497385593104799	1.80291768659015	0.179	0.053	1
chr8-133496443-133496701	0.000497988866046589	1.53292304727964	0.205	0.065	1
chr15-78872454-78873924	0.00049813981144364	0.667438047477824	0.769	0.542	1
chr7-151226543-151227745	0.000499461940404211	0.722619332069302	0.718	0.454	1
chr15-31206950-31207585	0.000499964118509662	1.6553830531906	0.179	0.053	1
chr9-38392233-38393239	0.000500176762933614	1.89453160755963	0.231	0.083	1
chr1-108199532-108201036	0.000500936551709225	1.11957130383421	0.436	0.212	1
chr14-50667226-50668737	0.000502741010968543	1.37226532384638	0.308	0.121	1
chr3-46845289-46846485	0.00050570799946077	1.38729776697959	0.359	0.161	1
chr1-27603020-27604341	0.000505999882179492	0.871444902674855	0.564	0.302	1
chr21-35222031-35222890	0.000506513710157514	2.17603521032379	0.128	0.031	1
chr1-179025423-179026871	0.000509145447366934	0.883188233015087	0.692	0.435	1
chr21-44057810-44058437	0.000509667708778109	2.16081303373272	0.128	0.031	1
chr14-74608872-74609453	0.000509890600578255	1.21765416444142	0.308	0.122	1
chr19-12162589-12163433	0.000512024586689228	0.950917176384962	0.513	0.269	1
chr4-110515688-110516680	0.000512738767532429	1.76789415580336	0.179	0.053	1
chr16-31873364-31874248	0.000514994344759942	1.05948141953814	0.462	0.236	1
chr10-92689084-92690810	0.00051785858588984	1.42479868884623	0.256	0.093	1
chr14-106421475-106421792	0.000518088486329162	1.6508183315708	0.179	0.053	1
chr3-52444791-52445280	0.000518267748021962	1.61249999520728	0.256	0.096	1
chr4-140012303-140012972	0.000518355378097043	1.98374837597262	0.128	0.031	1
chr8-60677974-60680066	0.000518943674045943	0.778166230785869	0.615	0.349	1
chr15-93087829-93089480	0.000519218755865989	1.73825931234976	0.205	0.066	1
chr17-40026668-40027340	0.000519369879238348	1.43213180264422	0.231	0.078	1
chr12-130761598-130762137	0.000519490265462826	2.69535950876656	0.103	0.021	1
chr12-119876700-119877825	0.000519922802307016	0.970777521919718	0.436	0.205	1
chr11-2166084-2166574	0.00052159010763099	1.95984282235797	0.128	0.031	1
chr11-61254242-61254755	0.00052159010763099	1.95984282235797	0.128	0.031	1
chr3-120416993-120417794	0.00052197100676787	1.66640116970587	0.282	0.113	1
chr18-35230797-35231301	0.000522140903245615	1.99960173792004	0.179	0.054	1
chr3-157119234-157119747	0.000523303598310721	2.43251251928566	0.103	0.021	1
chr16-21158214-21159132	0.000524041057247479	1.15169818552576	0.333	0.137	1
chr21-31509249-31509964	0.000526185265782141	2.39634701569196	0.179	0.055	1
chr12-754903-755196	0.000526772664816065	1.44130046613237	0.231	0.079	1
chr1-234213939-234214465	0.000527674217774771	2.1218740001277	0.103	0.021	1
chr7-77536351-77538067	0.000527814799187076	0.806450390108826	0.718	0.484	1
chr1-37486886-37487682	0.000528390279634038	1.5292525652229	0.205	0.065	1
chr2-100924087-100925444	0.000529070322850935	1.57955427040891	0.205	0.066	1
chr3-58471124-58471691	0.000529221922670779	2.19917392678755	0.128	0.031	1
chr7-23181272-23182484	0.000530785477820202	0.902072025607317	0.564	0.322	1
chr5-122774480-122775665	0.000532701154864094	0.703748504095404	0.667	0.389	1
chr10-43202191-43202964	0.000533252762036876	1.46427874212511	0.231	0.079	1
chr15-40765170-40765733	0.000533312712454301	1.66832718587646	0.308	0.126	1
chr18-77061956-77063526	0.000534446239967652	1.31927233861987	0.487	0.273	1
chr6-31580666-31581157	0.000536251557971414	1.28501817618752	0.359	0.158	1
chr4-52588162-52589366	0.000538651466951977	2.27397637144405	0.154	0.043	1
chr19-10419566-10420066	0.000539349628280743	1.61369816887015	0.205	0.066	1
chr19-42034575-42035126	0.00053988737691406	1.79849296435356	0.179	0.054	1
chr22-29480524-29481269	0.000540118842022401	2.16081303373272	0.128	0.031	1
chr19-48259637-48260410	0.000543935958743112	1.13590067709087	0.487	0.255	1
chr8-22139027-22139371	0.000544724634047355	1.78910840783915	0.154	0.042	1
chr20-48920909-48922148	0.00054539884823991	1.07673308439236	0.487	0.261	1
chr11-75507849-75508604	0.00054598042009603	1.29265798321252	0.256	0.092	1
chr5-151251091-151251610	0.000548567588180181	2.03452174034951	0.179	0.055	1
chr22-41237157-41238418	0.000550840131594814	1.10634562371945	0.41	0.192	1
chr11-90222138-90223557	0.000552109897038851	1.03019155291138	0.487	0.248	1
chr13-28137802-28140065	0.000552847418408201	0.812950282547005	0.769	0.516	1
chr1-44730438-44731557	0.000554031407195211	0.915767505096373	0.641	0.389	1
chr15-62067520-62068619	0.00055425940002177	1.74217343228741	0.179	0.054	1
chr4-25913289-25914693	0.000554508314994724	0.707005035856477	0.718	0.46	1
chr8-56093530-56093988	0.000557653069451029	2.48841474382205	0.103	0.021	1
chr2-190343121-190344569	0.000557978727280483	1.58293252559264	0.205	0.066	1
chr1-31181453-31182628	0.00055800182370688	1.54962877529767	0.179	0.053	1
chr12-6764178-6764616	0.00055835078337086	1.39602896127245	0.231	0.079	1
chr7-70693480-70694671	0.000558706119462128	1.48449196565017	0.256	0.093	1
chr17-8393398-8394089	0.000560151536901524	1.94872171814049	0.205	0.068	1
chr17-16568518-16569488	0.000561048273889281	0.824661994931348	0.436	0.197	1
chr2-9770249-9770704	0.000561708324749787	2.17821288886264	0.103	0.021	1
chr5-159773059-159773759	0.000561862583952142	2.27375374133349	0.128	0.031	1
chr10-133400627-133401426	0.000562984552007198	2.44352101612792	0.103	0.021	1
chr17-77319011-77319658	0.000563297555236522	2.16840404557596	0.128	0.031	1
chr1-200488468-200488963	0.000563362635426275	2.15541264914535	0.103	0.021	1
chr1-227787183-227788898	0.000565160929673275	0.715548573923747	0.795	0.526	1
chr10-63273474-63273885	0.000565573193080965	1.88290280450739	0.128	0.031	1
chr10-70272616-70273248	0.000565780293917861	1.93342228954863	0.179	0.055	1
chrX-49235152-49235820	0.000566223652843667	1.39009869020347	0.231	0.079	1
chr2-44167647-44169811	0.000567500343225161	0.654720850092066	0.923	0.811	1
chr1-202164434-202165086	0.00056771724042175	1.28777258534966	0.359	0.159	1
[truncated: 20,404 more rows]
